# Supplementary material for: De novo transcriptome sequencing in Monsonia burkeana revealed putative genes for key metabolic pathways involved in tea quality and medicinal value
Source: 3 Biotech. 2016 Nov 19;6(2):250. doi: 10.1007/s13205-016-0563-y (PMC5116299; doi:10.1007/s13205-016-0563-y)
Supplement: Supplementary file 2 — Table S1. Description of functional protein orthologs identified based on NCBI database (XLSX 23 kb) [file 13205_2016_563_MOESM2_ESM.xlsx]

## Sheet: .
Table S1. Description of functional protein orthologs identified based on NCBI database
Sequence id	Protein id	Protein length	Protein description	Organism	% identity	Evalue	Bit score
Transcript_10561_Length_14561|m.19965	AAA74692.1	412	stearoyl-acyl-carrier protein desaturase, partial	Ricinus communis	93.373	0	660
Transcript_6614_Length_42602|m.10514	AAC06319.1	325	putative cinnamyl alcohol dehydrogenase	Malus domestica	86.462	0	597
Transcript_10444_Length_25535|m.19682	AAC16443.1	407	omega-3 desaturase, partial	Pelargonium x hortorum	89.619	0	539
Transcript_4997_Length_6764|m.7351	AAC77377.1	721	beta-galactosidase precursor	Carica papaya	66.167	0	644
Transcript_7866_Length_16789|m.13322	AAM92008.1	338	glyceraldehyde 3-phosphate dehydrogenase	Solanum tuberosum	89.157	0	614
Transcript_10571_Length_30984|m.20004	AAQ08018.1	619	endo-1,4-beta-glucanase	Gossypium hirsutum	90.728	0	1103
Transcript_10239_Length_6548|m.19106	AAQ23899.1	718	RSH2	Nicotiana tabacum	82.535	0	619
Transcript_10868_Length_22518|m.20872	ABD92702.1	471	1-deoxy-D-xylulose 5-phosphate reductoisomerase	Hevea brasiliensis	88.26	0	863
Transcript_1_Length_1095|m.36512	ABK94575.1	529	unknown	Populus trichocarpa	84.958	0	631
Transcript_4939_Length_2922|m.7267	ABR29877.1	1052	phosphoenolpyruvate carboxylase	Ricinus communis	91.026	0	584
Transcript_3398_Length_11152|m.4535	ACG59946.1	395	stearoyl-acyl-carrier protein desaturase	Ricinus communis	81.25	0	683
Transcript_10987_Length_10440|m.21217	ACH47343.1	1392	RNA polymerase beta subunit (chloroplast)	Monsonia vanderietiae	97.861	0	758
Transcript_10137_Length_2664|m.18840	ACJ11750.1	289	lactoylglutathione lyase	Gossypium hirsutum	88.927	0	545
Transcript_5831_Length_2728|m.8959	ACJ24167.1	324	Rack	Phaseolus vulgaris	90.492	0	564
Transcript_11524_Length_13099|m.22564	ACZ04920.1	933	argonaute 4-like protein	Pelargonium x hortorum	91.466	0	1022
Transcript_586_Length_997|m.561	ADR78835.1	559	phenylalanine ammonia lyase, partial	Ziziphus jujuba	93.231	0	641
Transcript_2689_Length_1305|m.3492	ADR80320.1	359	indole-3-acetic acid-induced protein 9	Vitis vinifera	78.202	0	572
Transcript_2_Length_871|m.29136	AEE69074.2	613	GAI-like protein	Juglans regia	87.197	0	541
Transcript_8524_Length_2735|m.14811	AEN70797.1	619	endo-1,4-beta-glucanase	Gossypium schwendimanii	90.361	0	742
Transcript_11888_Length_4657|m.23568	AEO51063.1	478	ornithine aminotransferase	Malus hupehensis	85.075	0	608
Transcript_1_Length_955|m.27673	AEQ28336.1	652	threonine deaminase	Lemna minor	84.345	0	554
Transcript_11454_Length_3751|m.22440	AFA46813.1	682	neutral/alkaline invertase	Manihot esculenta	86.751	0	605
Transcript_11250_Length_21414|m.21954	AFB82642.1	423	ATP-citrate synthase	Camellia sinensis	93.966	0	685
Transcript_6474_Length_10878|m.10183	AFD33352.1	526	acyl-activating enzyme 8	Cannabis sativa	85.294	0	559
Transcript_5721_Length_5466|m.8708	AFN70721.1	363	flavanone 3-hydroxylase	Nekemias grossedentata	90.809	0	522
Transcript_3333_Length_967|m.4429	AFO84093.1	522	ADP glucose pyrophosphorylase	Actinidia chinensis	92.182	0	588
Transcript_6448_Length_3962|m.10110	AFU90744.1	326	cinnamyl alcohol dehydrogenase	Punica granatum	87.5	0	579
Transcript_10151_Length_8185|m.18878	AFW66534.1	1280	hypothetical protein ZEAMMB73_641784	Zea mays	97.464	0	550
Transcript_10600_Length_22688|m.20126	AFZ78558.1	1084	cellulose synthase	Populus tomentosa	97.91	0	689
Transcript_10091_Length_7008|m.18723	AGH13332.1	390	chalcone synthase	Rhus chinensis	93.072	0	645
Transcript_11341_Length_8154|m.22176	AGR55393.1	360	sterol methyl-transferase-2	Olea europaea subsp. europaea	83.871	0	619
Transcript_12381_Length_5219|m.24976	AGU43756.1	362	cinnamyl alcohol dehydrogenase 2	Populus tomentosa	79.834	0	590
Transcript_10151_Length_8185|m.18876	AHI86053.1	418	plastid acyl-ACP thioesterase	Vernicia fordii	83.193	0	603
Transcript_12102_Length_21016|m.24076	AHM26621.1	452	glyceraldehyde-3-phosphate dehydrogenase B	Pyrus x bretschneideri	82.904	0	680
Transcript_7689_Length_895|m.12920	BAA05396.1	384	phosphoenolpyruvate carboxylase, partial	Brassica napus	89.116	0	518
Transcript_12784_Length_1488|m.26054	BAB59066.1	409	pectate lyase	Salix gilgiana	88.918	0	706
Transcript_6520_Length_3932|m.10296	BAC77532.1	956	plasma membrane H+-ATPase	Sesbania rostrata	96.358	0	608
Transcript_12232_Length_25470|m.24548	BAE99267.1	1158	hypothetical protein, partial	Arabidopsis thaliana	93.091	0	542
Transcript_4942_Length_1108|m.7279	BAJ53102.1	601	JHL20J209	Jatropha curcas	84.444	0	627
Transcript_9077_Length_2217|m.16237	BAJ53195.1	642	JHL03K204	Jatropha curcas	82.998	0	1127
Transcript_9084_Length_5473|m.16258	CAB42793.1	721	phenylalanine-ammonia lyase	Citrus clementina x Citrus reticulata	93.046	0	600
Transcript_12747_Length_19984|m.25929	CAC86383.1	508	carboxypeptidase type III	Theobroma cacao	78.282	0	683
Transcript_12925_Length_5157|m.26449	CAN60561.1	531	hypothetical protein VITISV_034024	Vitis vinifera	78.497	0	630
Transcript_5689_Length_6909|m.8624	CAN72185.1	740	hypothetical protein VITISV_005654	Vitis vinifera	92.52	0	992
Transcript_4927_Length_1149|m.7250	CAN72570.1	422	hypothetical protein VITISV_036996	Vitis vinifera	74.561	0	560
Transcript_1_Length_2124|m.31892	CAN73778.1	399	hypothetical protein VITISV_042179	Vitis vinifera	82.793	0	656
Transcript_12495_Length_1928|m.25225	CAN74796.1	557	hypothetical protein VITISV_000290	Vitis vinifera	95.223	0	625
Transcript_11279_Length_1538|m.22047	CAN81101.1	978	hypothetical protein VITISV_021939	Vitis vinifera	59.962	0	553
Transcript_12630_Length_16145|m.25537	CBI20766.3	862	unnamed protein product, partial	Vitis vinifera	94.403	0	532
Transcript_6692_Length_934|m.10726	CBI22284.3	875	unnamed protein product, partial	Vitis vinifera	94.212	0	606
Transcript_12950_Length_35575|m.26499	CBI30117.3	1656	unnamed protein product, partial	Vitis vinifera	91.932	0	1030
Transcript_10182_Length_24541|m.18952	CBI35296.3	1038	unnamed protein product, partial	Vitis vinifera	92.394	0	876
Transcript_5406_Length_4134|m.8104	CBI39502.3	1537	unnamed protein product, partial	Vitis vinifera	77.037	0	611
Transcript_12820_Length_1304|m.26116	CBI40010.3	676	unnamed protein product, partial	Vitis vinifera	91.317	0	700
Transcript_11850_Length_14850|m.23488	EXB29550.1	724	Oligopeptide transporter 3	Morus notabilis	80.988	0	687
Transcript_8684_Length_1995|m.15207	EXB38258.1	787	Subtilisin-like protease	Morus notabilis	77	0	624
Transcript_3475_Length_2263|m.4664	EXB38471.1	492	Fatty acyl-CoA reductase 3	Morus notabilis	72.008	0	734
Transcript_1_Length_923|m.32981	EXB38879.1	434	Glycylpeptide N-tetradecanoyltransferase 1	Morus notabilis	92.727	0	535
Transcript_11304_Length_1702|m.22090	EXB44695.1	396	Malate dehydrogenase	Morus notabilis	92.88	0	588
Transcript_1068_Length_3484|m.1184	EXB54072.1	671	putative rhamnose biosynthetic enzyme 1	Morus notabilis	91.224	0	833
Transcript_10239_Length_6548|m.19107	EXB63620.1	497	4-hydroxy-3-methylbut-2-enyl diphosphate reductase	Morus notabilis	86.626	0	608
Transcript_10571_Length_30984|m.20003	EXB67238.1	460	hypothetical protein L484_025717	Morus notabilis	73.154	0	625
Transcript_11793_Length_2337|m.23316	EXB79400.1	302	Protein SEC13-like protein	Morus notabilis	87.075	0	535
Transcript_12739_Length_1588|m.25912	EXB88286.1	587	Ankyrin repeat-containing protein	Morus notabilis	85.681	0	748
Transcript_7531_Length_3103|m.12574	EXB88324.1	402	Acyl-	acyl-carrier-protein	92.045	0	695
Transcript_10182_Length_24541|m.18949	EXB97055.1	932	hypothetical protein L484_014667	Morus notabilis	81.172	0	1412
Transcript_6730_Length_2017|m.10796	EXB99110.1	380	Oleoyl-acyl carrier protein thioesterase	Morus notabilis	86.885	0	548
Transcript_12565_Length_1392|m.25371	EXC00262.1	436	Shaggy-related protein kinase zeta	Morus notabilis	93.069	0	589
Transcript_10819_Length_4274|m.20779	EXC01484.1	647	Phosphomethylpyrimidine synthase	Morus notabilis	91.892	0	568
Transcript_12872_Length_1100|m.26206	EXC03812.1	1168	Ubiquitin carboxyl-terminal hydrolase 12	Morus notabilis	88.483	0	661
Transcript_1_Length_1308|m.32121	EXC05714.1	966	Pyruvate, phosphate dikinase	Morus notabilis	87.569	0	665
Transcript_7789_Length_2218|m.13124	EXC13595.1	806	Sucrose synthase	Morus notabilis	90.851	0	889
Transcript_10571_Length_30984|m.20006	EXC20600.1	464	Eukaryotic translation initiation factor 2 subunit 3	Morus notabilis	96.524	0	746
Transcript_12777_Length_1189|m.26039	EXC24157.1	444	hypothetical protein L484_015172	Morus notabilis	84.973	0	664
Transcript_11806_Length_2401|m.23363	EXC31174.1	566	Nucleobase-ascorbate transporter 6	Morus notabilis	92.933	0	541
Transcript_1_Length_1066|m.37446	EXC32767.1	994	hypothetical protein L484_019881	Morus notabilis	84.831	0	631
Transcript_10174_Length_5095|m.18938	EXC33988.1	380	Porphobilinogen deaminase	Morus notabilis	91.579	0	541
Transcript_12183_Length_8445|m.24400	EYU19298.1	661	hypothetical protein MIMGU_mgv1a002541mg	Erythranthe guttata	84.615	0	570
Transcript_13046_Length_14420|m.26674	EYU23006.1	449	hypothetical protein MIMGU_mgv1a006283mg	Erythranthe guttata	95.73	0	561
Transcript_5469_Length_1969|m.8228	EYU24670.1	417	hypothetical protein MIMGU_mgv1a007142mg	Erythranthe guttata	99.344	0	624
Transcript_2547_Length_1126|m.3285	EYU31664.1	590	hypothetical protein MIMGU_mgv1a003364mg	Erythranthe guttata	86.804	0	618
Transcript_12279_Length_90393|m.24668	EYU35045.1	422	hypothetical protein MIMGU_mgv1a007031mg	Erythranthe guttata	93.225	0	696
Transcript_6811_Length_9741|m.10961	EYU38297.1	1023	hypothetical protein MIMGU_mgv1a000672mg	Erythranthe guttata	91	0	594
Transcript_11631_Length_3508|m.22976	EYU43489.1	424	hypothetical protein MIMGU_mgv1a006980mg	Erythranthe guttata	82.486	0	610
Transcript_10309_Length_75113|m.19276	NP_001234001.1	346	mitochondrial malate dehydrogenase	Solanum lycopersicum	87.283	0	606
Transcript_6552_Length_1485|m.10379	NP_001267503.1	552	glutamyl-tRNA reductase 1, chloroplastic	Cucumis sativus	86.192	0	852
Transcript_12218_Length_2350|m.24508	NP_001267517.1	965	phosphoenolpyruvate carboxylase, housekeeping isozyme-like	Cucumis sativus	93.75	0	743
Transcript_12923_Length_94008|m.26324	NP_001267658.1	388	sedoheptulose-1,7-bisphosphatase, chloroplastic-like	Cucumis sativus	80.912	0	581
Transcript_10767_Length_14891|m.20628	NP_001268202.1	658	zeaxanthin epoxidase	Vitis vinifera	84.857	0	635
Transcript_1108_Length_1013|m.1242	NP_001275844.1	700	HSP90 protein	Citrus sinensis	94.065	0	627
Transcript_2_Length_933|m.38264	NP_200125.1	716	cyclic nucleotide-gated ion channel 1	Arabidopsis thaliana	83.224	0	530
Transcript_2286_Length_1119|m.2920	P46280.1	479	RecName: Full=Elongation factor Tu, chloroplastic; Short=EF-Tu; Flags: Precursor		92.204	0	697
Transcript_10310_Length_6260|m.19364	P50246.1	485	RecName: Full=Adenosylhomocysteinase; Short=AdoHcyase; AltName: Full=S-adenosyl-L-homocysteine hydrolase		94.815	0	541
Transcript_12337_Length_2254|m.24906	Q9SSV4.1	510	RecName: Full=Inositol-3-phosphate synthase; Short=MIP synthase; AltName: Full=Myo-inositol 1-phosphate synthase; Short=IPS; Short=MI-1-P synthase		94.695	0	748
Transcript_11395_Length_8340|m.22310	XP_002263670.2	356	PREDICTED: malate dehydrogenase, glyoxysomal	Vitis vinifera	90.652	0	652
Transcript_1_Length_981|m.32916	XP_002265477.1	1552	PREDICTED: intron-binding protein aquarius	Vitis vinifera	96.933	0	667
Transcript_11250_Length_21414|m.21948	XP_002265546.1	605	PREDICTED: uncharacterized protein LOC100241189	Vitis vinifera	88.217	0	589
Transcript_1_Length_881|m.31570	XP_002266004.1	575	PREDICTED: 2-hydroxyacyl-CoA lyase	Vitis vinifera	92.15	0	561
Transcript_1_Length_1075|m.27101	XP_002266352.1	591	PREDICTED: monocopper oxidase-like protein SKU5	Vitis vinifera	91.379	0	673
Transcript_8968_Length_8937|m.15942	XP_002266494.2	729	PREDICTED: transketolase, chloroplastic	Vitis vinifera	94.373	0	773
Transcript_10309_Length_75113|m.19256	XP_002267056.1	1629	PREDICTED: ferredoxin-dependent glutamate synthase, chloroplastic	Vitis vinifera	91.153	0	2861
Transcript_11648_Length_23217|m.23010	XP_002267156.1	317	PREDICTED: COP9 signalosome complex subunit 6a	Vitis vinifera	97.398	0	551
Transcript_12396_Length_27674|m.25015	XP_002267510.2	428	PREDICTED: protease Do-like 1, chloroplastic-like	Vitis vinifera	82.791	0	689
Transcript_10309_Length_75113|m.19268	XP_002267667.1	495	PREDICTED: polyamine oxidase	Vitis vinifera	73.367	0	602
Transcript_2770_Length_7838|m.3586	XP_002267833.2	624	PREDICTED: vacuolar-sorting receptor 1	Vitis vinifera	85.922	0	1136
Transcript_3825_Length_1395|m.5247	XP_002268128.2	707	PREDICTED: uncharacterized aarF domain-containing protein kinase At1g79600, chloroplastic-like	Vitis vinifera	88.125	0	602
Transcript_2158_Length_1108|m.2720	XP_002268176.1	314	PREDICTED: putative glucose-6-phosphate 1-epimerase	Vitis vinifera	89.439	0	582
Transcript_1_Length_841|m.37899	XP_002268225.1	1677	PREDICTED: protein PIR-like	Vitis vinifera	97.133	0	556
Transcript_1_Length_1136|m.38620	XP_002269102.1	438	PREDICTED: uncharacterized protein LOC100255874	Vitis vinifera	85.404	0	576
Transcript_1_Length_1539|m.32076	XP_002269119.2	741	PREDICTED: dolichyl-diphosphooligosaccharide--protein glycosyltransferase subunit STT3B	Vitis vinifera	91.811	0	781
Transcript_10197_Length_3691|m.19028	XP_002269132.1	351	PREDICTED: probable protein phosphatase 2C 76	Vitis vinifera	74.515	0	551
Transcript_7864_Length_4541|m.13312	XP_002269439.1	488	PREDICTED: serine carboxypeptidase-like 7	Vitis vinifera	65.451	0	660
Transcript_5846_Length_1146|m.8996	XP_002270163.1	986	PREDICTED: probable UDP-N-acetylglucosamine--peptide N-acetylglucosaminyltransferase SEC isoform X3	Vitis vinifera	91.081	0	731
Transcript_12231_Length_5627|m.24532	XP_002270188.1	531	PREDICTED: bifunctional 3-dehydroquinate dehydratase/shikimate dehydrogenase, chloroplastic	Vitis vinifera	83.693	0	721
Transcript_11541_Length_4696|m.22639	XP_002270510.2	961	PREDICTED: probable glutamyl endopeptidase, chloroplastic-like	Vitis vinifera	91.892	0	722
Transcript_1_Length_1394|m.29200	XP_002271147.1	1199	PREDICTED: nodal modulator 1	Vitis vinifera	71.645	0	716
Transcript_12217_Length_41671|m.24460	XP_002271225.1	1085	PREDICTED: protein argonaute 1	Vitis vinifera	91.726	0	822
Transcript_2458_Length_2059|m.3158	XP_002271622.1	819	PREDICTED: acyl-CoA dehydrogenase family member 10 isoform 1	Vitis vinifera	87.375	0	565
Transcript_11249_Length_2978|m.21946	XP_002271645.1	350	PREDICTED: protein RAE1	Vitis vinifera	93.487	0	522
Transcript_7012_Length_3954|m.11437	XP_002271846.2	563	PREDICTED: delta(24)-sterol reductase	Vitis vinifera	87.25	0	1006
Transcript_6353_Length_1074|m.9934	XP_002272195.1	744	PREDICTED: cullin-1	Vitis vinifera	86.197	0	647
Transcript_8291_Length_1259|m.14238	XP_002272348.1	394	PREDICTED: alcohol dehydrogenase-like 3	Vitis vinifera	75.921	0	573
Transcript_11648_Length_23217|m.23012	XP_002272837.1	347	PREDICTED: bifunctional nitrilase/nitrile hydratase NIT4B	Vitis vinifera	94.253	0	518
Transcript_8184_Length_8774|m.14024	XP_002273246.1	642	PREDICTED: probable Xaa-Pro aminopeptidase P	Vitis vinifera	77.045	0	607
Transcript_3398_Length_11152|m.4534	XP_002273768.2	748	PREDICTED: oligopeptide transporter 3	Vitis vinifera	81.535	0	712
Transcript_12314_Length_15604|m.24822	XP_002274559.2	675	PREDICTED: probable metal-nicotianamine transporter YSL6	Vitis vinifera	82.902	0	655
Transcript_7476_Length_1192|m.12475	XP_002274956.2	775	PREDICTED: potassium transporter 8-like	Vitis vinifera	88.608	0	721
Transcript_11068_Length_5699|m.21455	XP_002275630.1	1076	PREDICTED: exportin-1	Vitis vinifera	91.982	0	876
Transcript_6165_Length_1011|m.9558	XP_002275787.1	1080	PREDICTED: putative chromatin-remodeling complex ATPase chain	Vitis vinifera	92.593	0	579
Transcript_1105_Length_3515|m.1235	XP_002276380.1	616	PREDICTED: ETHYLENE INSENSITIVE 3-like 1 protein	Vitis vinifera	63.274	0	818
Transcript_10668_Length_2176|m.20360	XP_002276558.2	507	PREDICTED: cytochrome P450 71A1-like	Vitis vinifera	73.696	0	687
Transcript_1_Length_1134|m.31934	XP_002277136.1	1847	PREDICTED: dedicator of cytokinesis protein 8 isoform X1	Vitis vinifera	91.153	0	717
Transcript_12827_Length_963|m.26122	XP_002277391.2	582	PREDICTED: LOW QUALITY PROTEIN: 65-kDa microtubule-associated protein 1-like	Vitis vinifera	85.449	0	576
Transcript_4733_Length_970|m.6872	XP_002277516.1	533	PREDICTED: lecithin-cholesterol acyltransferase-like 4	Vitis vinifera	81.935	0	548
Transcript_6938_Length_5971|m.11286	XP_002277666.1	539	PREDICTED: calnexin homolog	Vitis vinifera	75.78	0	813
Transcript_2_Length_993|m.29697	XP_002277794.1	545	PREDICTED: EH domain-containing protein 1	Vitis vinifera	85.455	0	588
Transcript_1_Length_1801|m.26930	XP_002278060.1	481	PREDICTED: probable receptor-like protein kinase At5g24010	Vitis vinifera	63.474	0	584
Transcript_10182_Length_24541|m.18951	XP_002279139.1	552	PREDICTED: acyl-CoA synthetase family member 3, mitochondrial-like	Vitis vinifera	77.758	0	858
Transcript_11602_Length_1123|m.22888	XP_002279150.1	557	PREDICTED: two-component response regulator-like APRR2	Vitis vinifera	74.599	0	561
Transcript_1_Length_962|m.28108	XP_002281090.1	266	PREDICTED: proliferating cell nuclear antigen	Vitis vinifera	97.358	0	538
Transcript_10648_Length_7612|m.20324	XP_002281519.2	621	PREDICTED: exocyst complex component EXO70A1-like	Vitis vinifera	63.536	0	694
Transcript_7702_Length_1334|m.12953	XP_002281534.2	582	PREDICTED: inositol-pentakisphosphate 2-kinase-like	Vitis vinifera	64.031	0	550
Transcript_12160_Length_12012|m.24252	XP_002281856.1	301	PREDICTED: protein transport protein SEC13 homolog B	Vitis vinifera	87.755	0	533
Transcript_10763_Length_3762|m.20614	XP_002282088.1	545	PREDICTED: T-complex protein 1 subunit theta	Vitis vinifera	89.437	0	530
Transcript_7831_Length_7866|m.13238	XP_002282093.2	611	PREDICTED: probable methyltransferase PMT14	Vitis vinifera	86.158	0	655
Transcript_8500_Length_1917|m.14751	XP_002282109.1	1002	PREDICTED: uncharacterized protein LOC100264846	Vitis vinifera	74.64	0	557
Transcript_1_Length_801|m.32779	XP_002282422.1	361	PREDICTED: mannose-1-phosphate guanylyltransferase 1	Vitis vinifera	93.609	0	519
Transcript_8955_Length_3280|m.15914	XP_002283027.1	437	PREDICTED: eukaryotic peptide chain release factor subunit 1-3	Vitis vinifera	95.687	0	739
Transcript_13046_Length_14420|m.26671	XP_002283095.1	421	PREDICTED: dihydropyrimidine dehydrogenase	NADP(+)	87.105	0	677
Transcript_5536_Length_1588|m.8357	XP_002283109.1	367	PREDICTED: uncharacterized protein At2g17340	Vitis vinifera	89.003	0	539
