# Supplementary material for: De novo transcriptome sequencing in Monsonia burkeana revealed putative genes for key metabolic pathways involved in tea quality and medicinal value
Source: 3 Biotech. 2016 Nov 19;6(2):250. doi: 10.1007/s13205-016-0563-y (PMC5116299; doi:10.1007/s13205-016-0563-y)
Supplement: Supplementary file 3 — Table S2. Description of selected functional orthologs identified based on UNIPROT database (XLSX 22 kb) [file 13205_2016_563_MOESM3_ESM.xlsx]

## Sheet: .
Table S2. Description of selected functional orthologs identified based on UNIPROT database
Sequence ID	Protein ID	Peptine description	Protein length	Organism	% identity	E-value	Bit_score
Transcript_5469_Length_1969|m.8228	PRS8A_ARATH	26S protease regulatory subunit 8 homolog A; AltName	419	Arabidopsis thaliana (thale cress)	98.689	0	619
Transcript_10171_Length_1802|m.18933	VATA_CITUN	V-type proton ATPase catalytic subunit A;	623	Citrus unshiu	98.333	0	731
Transcript_10122_Length_10411|m.18778	FYPP_PEA	Phytochrome-associated serine/threonine-protein	303	Pisum sativum (pea)	97.36	0	618
Transcript_10219_Length_2107|m.19073	IF4A2_NICPL	Eukaryotic initiation factor 4A-2; Short=eIF-4A-2;	413	Nicotiana plumbaginifolia (curled-leaved tobacco)	96.516	0	574
Transcript_12279_Length_90393|m.24668	PRS6A_SOLLC	26S protease regulatory subunit 6A homolog; AltName	423	Solanum lycopersicum (Lycopersicon esculentum)	96.296	0	689
Transcript_7182_Length_1925|m.11808	VATB1_ARATH	V-type proton ATPase subunit B1; Short=V-ATPase	486	Arabidopsis thaliana (thale cress)	96.273	0	962
Transcript_10476_Length_1938|m.19764	PMA1_SOLLC	Plasma membrane ATPase 1; AltName Full=Proton pump	956	Solanum lycopersicum (Lycopersicon esculentum)	96.194	0	568
Transcript_1_Length_962|m.28108	PCNA_TOBAC	Proliferating cell nuclear antigen; Short=PCNA.	264	Nicotiana tabacum (common tobacco)	95.455	0	530
Transcript_10239_Length_6548|m.19105	CLH1_ORYSJ	Clathrin heavy chain 1	1708	Oryza sativa Japonica Group (Japanese rice)	95.455	0	633
Transcript_10310_Length_6260|m.19364	SAHH_MEDSA	Adenosylhomocysteinase; Short=AdoHcyase; AltName	485	Medicago sativa	94.815	0	541
Transcript_10572_Length_8179|m.20041	APBLC_ARATH	Beta-adaptin-like protein C; Short=At-bC-Ad;	893	Arabidopsis thaliana (thale cress)	94.785	0	617
Transcript_1_Length_810|m.34513	PRP43_ARATH	Probable pre-mRNA-splicing factor ATP-dependent RNA	729	Arabidopsis thaliana (thale cress)	94.424	0	530
Transcript_10091_Length_7008|m.18723	CHS1_CAMSI	Chalcone synthase 1; AltName	389	Camellia sinensis	94.242	0	644
Transcript_10561_Length_14561|m.19965	STAD_RICCO	Stearoyl-[acyl-carrier-protein] 9-desaturase,	396	Ricinus communis (castor bean)	93.373	0	660
Transcript_10043_Length_17762|m.18541	KSG7_ARATH	Shaggy-related protein kinase eta; AltName	380	Arabidopsis thaliana (thale cress)	93.262	0	555
Transcript_10079_Length_4380|m.18670	CLAH1_ARATH	Clathrin heavy chain 1	1705	Arabidopsis thaliana (thale cress)	93.069	0	577
Transcript_12279_Length_90393|m.24657	AB2E_ARATH	ABC transporter E family member 2; Short=ABC	605	Arabidopsis thaliana (thale cress)	93.058	0	1175
Transcript_4075_Length_1327|m.5647	PLPD2_ARATH	Dihydrolipoyl dehydrogenase 2, chloroplastic;	567	Arabidopsis thaliana (thale cress)	92.676	0	684
Transcript_12676_Length_11864|m.25619	TCPH_ARATH	T-complex protein 1 subunit eta; Short=TCP-1-eta;	557	Arabidopsis thaliana (thale cress)	92.414	0	531
Transcript_10309_Length_75113|m.19266	GAPN_NICPL	NADP-dependent glyceraldehyde-3-phosphate	496	Nicotiana plumbaginifolia (curled-leaved tobacco)	92.233	0	794
Transcript_2286_Length_1119|m.2920	EFTU2_SOYBN	Elongation factor Tu, chloroplastic; Short=EF-Tu;	479	Glycine max (soybean)	92.204	0	697
Transcript_10320_Length_10752|m.19383	CESA8_ORYSJ	Probable cellulose synthase A catalytic subunit 8	1081	Oryza sativa Japonica Group (Japanese rice)	91.746	0	612
Transcript_1108_Length_1013|m.1242	HSP83_ORYSJ	Heat shock protein 81-3; Short=HSP81-3; AltName	699	Oryza sativa Japonica Group (Japanese rice)	91.716	0	612
Transcript_10122_Length_10411|m.18776	ISPG_ARATH	4-hydroxy-3-methylbut-2-en-1-yl diphosphate synthase	741	Arabidopsis thaliana (thale cress)	91.715	0	996
Transcript_5085_Length_5030|m.7535	PGKY_TOBAC	Phosphoglycerate kinase, cytosolic.	401	Nicotiana tabacum (common tobacco)	91.691	0	641
Transcript_4224_Length_7979|m.5933	RUBB_BRANA	RuBisCO large subunit-binding protein subunit beta,	588	Brassica napus (rape)	91.615	0	596
Transcript_1_Length_946|m.26986	ACLA1_ARATH	ATP-citrate synthase alpha chain protein 1;	423	Arabidopsis thaliana (thale cress)	91.475	0	585
Transcript_10105_Length_1051|m.18756	ILV5_ARATH	Ketol-acid reductoisomerase, chloroplastic; AltName	591	Arabidopsis thaliana (thale cress)	91.429	0	671
Transcript_10389_Length_1713|m.19549	DIT1_ARATH	Dicarboxylate transporter 1, chloroplastic; AltName	557	Arabidopsis thaliana (thale cress)	91.379	0	638
Transcript_11071_Length_1399|m.21465	6GPD3_ARATH	6-phosphogluconate dehydrogenase, decarboxylating 3	486	Arabidopsis thaliana (thale cress)	91.335	0	807
Transcript_10309_Length_75113|m.19260	HEMH_ORYSI	Ferrochelatase-2, chloroplastic; AltName	526	Oryza sativa Indica Group (long-grained rice)	91.237	0	738
Transcript_586_Length_997|m.561	PAL1_PRUAV	Phenylalanine ammonia-lyase 1	717	Prunus avium (sweet cherry)	91.077	0	635
Transcript_12218_Length_2350|m.24508	CAPP1_SOYBN	Phosphoenolpyruvate carboxylase, housekeeping	967	Glycine max (soybean)	90.885	0	722
Transcript_11082_Length_2702|m.21472	TCMO_POPKI	Trans-cinnamate 4-monooxygenase; AltName	505	Populus sieboldii x Populus grandidentata	90.762	0	828
Transcript_1_Length_1126|m.31821	G6PIP_ARATH	Glucose-6-phosphate isomerase 1, chloroplastic;	613	Arabidopsis thaliana (thale cress)	90.642	0	712
Transcript_10600_Length_22688|m.20128	GBLP_MEDSA	Guanine nucleotide-binding protein subunit beta-like	325	Medicago sativa	90.432	0	593
Transcript_10868_Length_22518|m.20874	KCAB_ARATH	Probable voltage-gated potassium channel subunit	328	Arabidopsis thaliana (thale cress)	90.244	0	637
Transcript_1_Length_1002|m.32549	CSLA9_ARATH	Glucomannan 4-beta-mannosyltransferase 9; AltName	533	Arabidopsis thaliana (thale cress)	89.877	0	640
Transcript_11619_Length_13951|m.22936	UGDH5_ORYSJ	UDP-glucose 6-dehydrogenase 5; Short=UDP-Glc	480	Oryza sativa Japonica Group (Japanese rice)	89.859	0	665
Transcript_10198_Length_3812|m.19031	G6PD_SOLTU	Glucose-6-phosphate 1-dehydrogenase, cytoplasmic	511	Solanum tuberosum (potato)	89.731	0	771
Transcript_10027_Length_6225|m.18505	NDUS1_ARATH	NADH dehydrogenase [ubiquinone] iron-sulfur protein	748	Arabidopsis thaliana (thale cress)	89.389	0	569
Transcript_1_Length_842|m.37360	USP1_SOYBN	UDP-sugar pyrophosphorylase 1	600	Glycine max (soybean)	89.286	0	537
Transcript_1_Length_1000|m.29424	IX10L_ARATH	Probable beta-1,4-xylosyltransferase IRX10L; AltName	415	Arabidopsis thaliana (thale cress)	89.161	0	533
Transcript_11395_Length_8340|m.22310	MDHG_CITLA	Malate dehydrogenase, glyoxysomal; Flags Precursor.	356	Citrullus lanatus	89.08	0	632
Transcript_10103_Length_2919|m.18750	PMGI_MESCR	2,3-bisphosphoglycerate-independent phosphoglycerate	559	Mesembryanthemum crystallinum (common iceplant)	89.021	0	637
Transcript_11721_Length_3194|m.23204	THIK2_ARATH	3-ketoacyl-CoA thiolase 2, peroxisomal; AltName	462	Arabidopsis thaliana (thale cress)	88.986	0	627
Transcript_12923_Length_94008|m.26315	PFPB_RICCO	Pyrophosphate--fructose 6-phosphate	552	Ricinus communis (castor bean)	88.889	0	966
Transcript_13015_Length_1241|m.26608	CISY2_ARATH	Citrate synthase 2, peroxisomal; Flags Precursor.	514	Arabidopsis thaliana (thale cress)	88.889	0	760
Transcript_10987_Length_10440|m.21217	RPOC2_NICTO	DNA-directed RNA polymerase subunit beta''; AltName	1392	chloroplast Nicotiana tomentosiformis	88.77	0	706
Transcript_1735_Length_1306|m.2118	F16P2_SOLTU	Fructose-1,6-bisphosphatase, cytosolic; Short=FBPase;	340	Solanum tuberosum (potato)	88.69	0	632
Transcript_11304_Length_1702|m.22090	MDHP_ARATH	Malate dehydrogenase, chloroplastic; AltName	403	Arabidopsis thaliana (thale cress)	88.599	0	563
Transcript_3_Length_899|m.33321	EIF3E_ARATH	Eukaryotic translation initiation factor 3 subunit E;	441	Arabidopsis thaliana (thale cress)	88.514	0	560
Transcript_12279_Length_90393|m.24672	CHLH_ORYSI	Magnesium-chelatase subunit ChlH, chloroplastic;	1387	Oryza sativa Indica Group (long-grained rice)	88.329	0	706
Transcript_5192_Length_1704|m.7748	SUS2_PEA	Sucrose synthase 2; AltName Full=Sucrose-UDP	809	Pisum sativum (pea)	88.308	0	619
Transcript_10174_Length_5095|m.18938	HEM3_PEA	Porphobilinogen deaminase, chloroplastic; Short=PBG;	369	Pisum sativum (pea)	88.112	0	525
Transcript_11541_Length_4696|m.22639	CGEP_ARATH	Probable glutamyl endopeptidase, chloroplastic;	960	Arabidopsis thaliana (thale cress)	88.108	0	694
Transcript_1_Length_923|m.32981	NMT1_ARATH	Glycylpeptide N-tetradecanoyltransferase 1; AltName	434	Arabidopsis thaliana (thale cress)	88	0	513
Transcript_10151_Length_8185|m.18877	DCE1_ARATH	Glutamate decarboxylase 1; Short=GAD 1	502	Arabidopsis thaliana (thale cress)	87.948	0	586
Transcript_10403_Length_9572|m.19605	DEGP1_ARATH	Protease Do-like 1, chloroplastic; AltName	439	Arabidopsis thaliana (thale cress)	87.871	0	643
Transcript_4435_Length_4641|m.6384	DIM_PEA	Delta(24)-sterol reductase; AltName Full=Cell	567	Pisum sativum (pea)	87.685	0	744
Transcript_12923_Length_94008|m.26322	CHLH_ORYSJ	Magnesium-chelatase subunit ChlH, chloroplastic;	1387	Oryza sativa Japonica Group (Japanese rice)	87.661	0	723
Transcript_10309_Length_75113|m.19256	GLTB_SPIOL	Ferredoxin-dependent glutamate synthase,	1517	Spinacia oleracea (spinach)	87.601	0	2751
Transcript_1_Length_1903|m.36784	CINV2_ARATH	Alkaline/neutral invertase CINV2; AltName	558	Arabidopsis thaliana (thale cress)	87.455	0	1011
Transcript_1_Length_859|m.27174	FTHS_SPIOL	Formate--tetrahydrofolate ligase; AltName	637	Spinacia oleracea (spinach)	87.413	0	528
Transcript_10309_Length_75113|m.19271	P2SAF_ARATH	Photosystem II stability/assembly factor HCF136,	403	Arabidopsis thaliana (thale cress)	87.197	0	533
Transcript_12133_Length_24649|m.24154	GDI1_ARATH	Guanosine nucleotide diphosphate dissociation	445	Arabidopsis thaliana (thale cress)	87.055	0	566
Transcript_3771_Length_2533|m.5176	RPOC2_VITVI	DNA-directed RNA polymerase subunit beta''; AltName	1394	chloroplast Vitis vinifera (wine grape)	86.875	0	879
Transcript_10309_Length_75113|m.19272	LUT5_ARATH	Protein LUTEIN DEFICIENT 5, chloroplastic; AltName	595	Arabidopsis thaliana (thale cress)	86.667	0	682
Transcript_4997_Length_6764|m.7353	GDI2_ARATH	Guanosine nucleotide diphosphate dissociation	444	Arabidopsis thaliana (thale cress)	86.52	0	585
Transcript_10571_Length_30984|m.20005	CP41B_ARATH	Chloroplast stem-loop binding protein of 41 kDa b,	378	Arabidopsis thaliana (thale cress)	86.352	0	672
Transcript_10136_Length_1154|m.18839	FAD3C_RICCO	Omega-3 fatty acid desaturase, chloroplastic; Flags	460	Ricinus communis (castor bean)	86.25	0	589
Transcript_11122_Length_13038|m.21612	PPOC_ARATH	Protoporphyrinogen oxidase 1, chloroplastic;	537	Arabidopsis thaliana (thale cress)	86.196	0	573
Transcript_11068_Length_5699|m.21455	XPO1A_ARATH	Protein EXPORTIN 1A; Short=AtCRM1; Short=AtXPO1;	1075	Arabidopsis thaliana (thale cress)	86.192	0	808
Transcript_12923_Length_94008|m.26312	EFGC_ARATH	Elongation factor G, chloroplastic; Short=cEF-G;	783	Arabidopsis thaliana (thale cress)	86.063	0	1258
Transcript_1_Length_1051|m.28262	RHM1_ARATH	Trifunctional UDP-glucose	669	Arabidopsis thaliana (thale cress)	86.063	0	530
Transcript_12070_Length_28104|m.23973	EFGC2_SOYBN	Elongation factor G-2, chloroplastic; Short=cEF-G 2;	780	Glycine max (soybean)	85.775	0	1274
Transcript_12708_Length_29481|m.25812	ALDH_LINUS	Probable aldehyde dehydrogenase; AltName	551	Linum usitatissimum (flax)	85.764	0	538
Transcript_12172_Length_21904|m.24336	SDC1_ARATH	Serine decarboxylase; Short=AtSDC; AltName	482	Arabidopsis thaliana (thale cress)	85.763	0	539
Transcript_8141_Length_3315|m.13917	ST7R_ARATH	7-dehydrocholesterol reductase; Short=7-DHC	432	Arabidopsis thaliana (thale cress)	85.675	0	650
Transcript_12747_Length_19984|m.25928	STP13_ARATH	Sugar transport protein 13; AltName Full=Hexose	526	Arabidopsis thaliana (thale cress)	85.507	0	596
Transcript_1_Length_1215|m.31655	SIPL1_ARATH	Signal peptide peptidase-like 1; Short=AtSPPL1.	372	Arabidopsis thaliana (thale cress)	85.434	0	630
Transcript_13139_Length_1941|m.26837	D6KL2_ARATH	Serine/threonine-protein kinase D6PKL2; AltName	586	Arabidopsis thaliana (thale cress)	85.359	0	620
Transcript_12747_Length_19984|m.25927	AL7B4_ARATH	Aldehyde dehydrogenase family 7 member B4; AltName	508	Arabidopsis thaliana (thale cress)	85.236	0	900
Transcript_4309_Length_3895|m.6100	GLGS_BRANA	Glucose-1-phosphate adenylyltransferase small	520	Brassica napus (rape)	84.91	0	743
Transcript_10719_Length_5058|m.20504	TLC1_SOLTU	Plastidic ATP/ADP-transporter.	631	Solanum tuberosum (potato)	84.906	0	540
Transcript_12419_Length_3873|m.25083	GH31_ARATH	Probable indole-3-acetic acid-amido synthetase GH3.1;	590	Arabidopsis thaliana (thale cress)	84.759	0	666
Transcript_10758_Length_4069|m.20589	YSL6_ARATH	Probable metal-nicotianamine transporter YSL6;	676	Arabidopsis thaliana (thale cress)	84.593	0	601
Transcript_1_Length_1048|m.31935	FCL2_ARATH	Putative GDP-L-fucose synthase 2; AltName	328	Arabidopsis thaliana (thale cress)	84.52	0	578
Transcript_10043_Length_17762|m.18537	DCUP_TOBAC	Uroporphyrinogen decarboxylase, chloroplastic;	391	Nicotiana tabacum (common tobacco)	84.431	0	594
Transcript_11850_Length_14850|m.23486	ODPB3_ARATH	Pyruvate dehydrogenase E1 component subunit beta-3,	406	Arabidopsis thaliana (thale cress)	84.314	0	710
Transcript_11569_Length_3342|m.22758	MAO2_ARATH	NAD-dependent malic enzyme 2, mitochondrial;	607	Arabidopsis thaliana (thale cress)	84.069	0	919
Transcript_10868_Length_22518|m.20872	DXR_ARATH	1-deoxy-D-xylulose 5-phosphate reductoisomerase,	477	Arabidopsis thaliana (thale cress)	84.034	0	813
Transcript_1_Length_1298|m.37083	NRPB1_ARATH	DNA-directed RNA polymerase II subunit 1; AltName	1839	Arabidopsis thaliana (thale cress)	83.953	0	758
Transcript_13018_Length_17692|m.26613	AGT21_ARATH	Alanine--glyoxylate aminotransferase 2 homolog 1,	476	Arabidopsis thaliana (thale cress)	83.771	0	734
Transcript_1_Length_1669|m.32343	CP511_ARATH	Sterol 14-demethylase; AltName Full=Cytochrome P450	488	Arabidopsis thaliana (thale cress)	83.745	0	855
Transcript_1_Length_938|m.33708	STP7_ARATH	Sugar transport protein 7; AltName Full=Hexose	513	Arabidopsis thaliana (thale cress)	83.654	0	545
Transcript_10717_Length_18076|m.20481	UGE1_ARATH	Bifunctional UDP-glucose 4-epimerase and UDP-xylose	351	Arabidopsis thaliana (thale cress)	83.626	0	611
Transcript_5572_Length_3225|m.8419	GLTB1_ARATH	Ferredoxin-dependent glutamate synthase 1,	1622	Arabidopsis thaliana (thale cress)	83.488	0	1863
Transcript_10309_Length_75113|m.19262	CUL1_ARATH	Cullin-1.	738	Arabidopsis thaliana (thale cress)	83.294	0	753
Transcript_1_Length_881|m.31570	HACL_ORYSJ	2-hydroxyacyl-CoA lyase; AltName	577	Oryza sativa Japonica Group (Japanese rice)	83.276	0	524
Transcript_1_Length_1558|m.32828	FACE1_ARATH	CAAX prenyl protease 1 homolog; AltName	424	Arabidopsis thaliana (thale cress)	83.255	0	745
Transcript_1_Length_937|m.38263	CNGC1_ARATH	Cyclic nucleotide-gated ion channel 1; Short=AtCNGC1;	716	Arabidopsis thaliana (thale cress)	83.168	0	528
Transcript_2591_Length_6228|m.3351	ACA7_ARATH	Putative calcium-transporting ATPase 7, plasma	1015	Arabidopsis thaliana (thale cress)	83.06	0	603
Transcript_1_Length_996|m.37323	MNIF1_ARATH	Cysteine desulfurase, mitochondrial; AltName	453	Arabidopsis thaliana (thale cress)	83.025	0	582
Transcript_11697_Length_3051|m.23148	MTBC_RICCO	Probable bifunctional methylthioribulose-1-phosphate	527	Ricinus communis (castor bean)	83.004	0	854
Transcript_10309_Length_75113|m.19276	MDHM1_ARATH	Malate dehydrogenase 1, mitochondrial; AltName	341	Arabidopsis thaliana (thale cress)	82.991	0	580
Transcript_11495_Length_3211|m.22504	CHLI_SOYBN	Magnesium-chelatase subunit ChlI, chloroplastic;	421	Glycine max (soybean)	82.984	0	613
Transcript_10406_Length_6332|m.19627	ATPG3_IPOBA	ATP synthase subunit gamma, mitochondrial; AltName	326	Ipomoea batatas (sweet potato)	82.979	0	551
Transcript_11793_Length_2337|m.23316	SC13B_ARATH	Protein transport protein SEC13 homolog B; AltName	302	Arabidopsis thaliana (thale cress)	82.653	0	511
Transcript_12102_Length_21016|m.24076	G3PB_ARATH	Glyceraldehyde-3-phosphate dehydrogenase GAPB,	447	Arabidopsis thaliana (thale cress)	82.464	0	671
Transcript_1_Length_1027|m.30130	CAAT1_ARATH	Cationic amino acid transporter 1; AltName	594	Arabidopsis thaliana (thale cress)	82.216	0	591
Transcript_1_Length_1007|m.28646	EFGM2_ARATH	Elongation factor G-2, mitochondrial; Short=EF-Gmt;	754	Arabidopsis thaliana (thale cress)	82.175	0	563
Transcript_11596_Length_38966|m.22825	AAT3_ARATH	Aspartate aminotransferase 3, chloroplastic; AltName	449	Arabidopsis thaliana (thale cress)	82.169	0	724
Transcript_10309_Length_75113|m.19265	C90A1_ARATH	Cytochrome P450 90A1.	472	Arabidopsis thaliana (thale cress)	81.937	0	649
Transcript_10776_Length_16654|m.20658	XYLA_ARATH	Xylose isomerase.	477	Arabidopsis thaliana (thale cress)	81.761	0	837
Transcript_10868_Length_22518|m.20873	PDK_ARATH	[Pyruvate dehydrogenase (acetyl-transferring)]	366	Arabidopsis thaliana (thale cress)	81.622	0	629
Transcript_10586_Length_16220|m.20080	SPD1_PEA	Spermidine synthase 1; Short=SPDSY 1; AltName	334	Pisum sativum (pea)	81.515	0	564
Transcript_1_Length_1066|m.37446	ARAK_ARATH	L-arabinokinase; Short=AtISA1.	1039	Arabidopsis thaliana (thale cress)	81.461	0	590
Transcript_10767_Length_14891|m.20628	ABA2_PRUAR	Zeaxanthin epoxidase, chloroplastic; AltName	661	Prunus armeniaca (apricot)	81.375	0	611
Transcript_11888_Length_4657|m.23568	OAT_ARATH	Ornithine aminotransferase, mitochondrial; AltName	475	Arabidopsis thaliana (thale cress)	81.155	0	569
Transcript_11696_Length_15923|m.23124	LEUC_ARATH	3-isopropylmalate dehydratase large subunit; AltName	509	Arabidopsis thaliana (thale cress)	81.102	0	889
Transcript_10043_Length_17762|m.18535	AB25B_ORYSJ	ABC transporter B family member 25; Short=ABC	641	Oryza sativa Japonica Group (Japanese rice)	81.04	0	986
Transcript_12960_Length_1059|m.26549	FTSH_MEDSA	ATP-dependent zinc metalloprotease FTSH,	706	Medicago sativa	80.966	0	531
Transcript_11911_Length_11130|m.23633	MDHP_MEDSA	Malate dehydrogenase [NADP], chloroplastic; AltName	437	Medicago sativa	80.69	0	723
Transcript_10185_Length_3252|m.18986	COPE1_ARATH	Coatomer subunit epsilon-1; AltName	292	Arabidopsis thaliana (thale cress)	80.479	0	518
Transcript_12164_Length_27975|m.24275	CHLG_ARATH	Chlorophyll synthase, chloroplastic; AltName	387	Arabidopsis thaliana (thale cress)	80.357	0	605
Transcript_10478_Length_4840|m.19771	SYTM1_ARATH	Threonine--tRNA ligase, mitochondrial 1; AltName	709	Arabidopsis thaliana (thale cress)	80.229	0	615
Transcript_11696_Length_15923|m.23125	CYPR4_CYNCA	Protein CYPRO4.	501	Cynara cardunculus	79.919	0	814
Transcript_10404_Length_1177|m.19623	PVIP_PEA	OBERON-like protein; AltName Full=Potyvirus	513	Pisum sativum (pea)	79.843	0	642
Transcript_10548_Length_6335|m.19944	P2C60_ORYSJ	Probable protein phosphatase 2C 60; Short=OsPP2C60.	392	Oryza sativa Japonica Group (Japanese rice)	79.545	0	529
Transcript_13046_Length_14420|m.26671	DPYD_ARATH	Dihydropyrimidine dehydrogenase (NADP(+)),	426	Arabidopsis thaliana (thale cress)	79.534	0	627
Transcript_11941_Length_2973|m.23721	SSY4_ARATH	Probable starch synthase 4,	1040	Arabidopsis thaliana (thale cress)	79.528	0	662
Transcript_10239_Length_6548|m.19107	ISPH_ARATH	4-hydroxy-3-methylbut-2-enyl diphosphate reductase,	466	Arabidopsis thaliana (thale cress)	79.456	0	573
Transcript_10064_Length_3483|m.18641	SBT13_ARATH	Subtilisin-like protease SBT1.3; AltName	780	Arabidopsis thaliana (thale cress)	79.186	0	727
Transcript_11341_Length_8154|m.22176	SMT2_ARATH	24-methylenesterol C-methyltransferase 2;	361	Arabidopsis thaliana (thale cress)	79.179	0	595
Transcript_11250_Length_21414|m.21955	SINA4_ARATH	E3 ubiquitin-protein ligase SINAT4; AltName	327	Arabidopsis thaliana (thale cress)	79.167	0	554
Transcript_12806_Length_1255|m.26097	ARASP_ARATH	Membrane metalloprotease ARASP, chloroplastic; Flags	447	Arabidopsis thaliana (thale cress)	79.003	0	605
Transcript_5810_Length_2000|m.8922	CSC1_ARATH	Calcium permeable stress-gated cation channel 1;	771	Arabidopsis thaliana (thale cress)	78.994	0	545
Transcript_3793_Length_2430|m.5206	PMTE_ARATH	Probable methyltransferase PMT14.	621	Arabidopsis thaliana (thale cress)	78.982	0	1025
Transcript_1_Length_1281|m.28381	Y5126_ARATH	Probable serine/threonine-protein kinase At5g41260.	487	Arabidopsis thaliana (thale cress)	78.922	0	695
Transcript_1_Length_2124|m.31892	FB285_ARATH	F-box protein At5g46170.	395	Arabidopsis thaliana (thale cress)	78.88	0	565
Transcript_10239_Length_6548|m.19106	RSH3C_ARATH	Probable GTP diphosphokinase RSH3, chloroplastic;	715	Arabidopsis thaliana (thale cress)	78.779	0	570
Transcript_2770_Length_7838|m.3586	VSR1_ARATH	Vacuolar-sorting receptor 1; Short=AtVSR1; AltName	623	Arabidopsis thaliana (thale cress)	78.457	0	1032
Transcript_12923_Length_94008|m.26324	S17P_ARATH	Sedoheptulose-1,7-bisphosphatase, chloroplastic;	393	Arabidopsis thaliana (thale cress)	78.409	0	555
Transcript_11249_Length_2978|m.21945	MP702_ARATH	Microtubule-associated protein 70-2; Short=AtMAP70-2;	634	Arabidopsis thaliana (thale cress)	78.019	0	640
Transcript_4143_Length_1539|m.5778	GAE6_ARATH	UDP-glucuronate 4-epimerase 6; AltName	460	Arabidopsis thaliana (thale cress)	77.922	0	723
Transcript_10073_Length_4828|m.18662	PAO_ARATH	Pheophorbide a oxygenase, chloroplastic; Short=AtPaO;	537	Arabidopsis thaliana (thale cress)	77.457	0	579
Transcript_1_Length_1095|m.36512	Y2168_ARATH	Ankyrin repeat-containing protein At2g01680.	532	Arabidopsis thaliana (thale cress)	77.437	0	580
Transcript_1_Length_977|m.36341	CIPK8_ARATH	CBL-interacting serine/threonine-protein kinase 8;	445	Arabidopsis thaliana (thale cress)	77.097	0	518
Transcript_11524_Length_13099|m.22564	AGO4A_ORYSJ	Protein argonaute 4A; Short=OsAGO4a.	904	Oryza sativa Japonica Group (Japanese rice)	76.909	0	876
