# Supplementary material for: De novo transcriptome sequencing in Monsonia burkeana revealed putative genes for key metabolic pathways involved in tea quality and medicinal value
Source: 3 Biotech. 2016 Nov 19;6(2):250. doi: 10.1007/s13205-016-0563-y (PMC5116299; doi:10.1007/s13205-016-0563-y)
Supplement: Supplementary file 4 — Table S3. List of the best unique conserved protein domains identified based on PFAM database (XLSX 20 kb) [file 13205_2016_563_MOESM4_ESM.xlsx]

## Sheet: .
Table S3. Description of the conserved protein domains queried based on PFAM database. The protein domains are ordered such that the best at the top based on e-value and bit-score.
Sequence id	Domain accession	Domain name	Type	Bit score	E-value	Clan description
Transcript_1_Length_1903|m.36784	PF12899.3	Glyco_hydro_100	Domain	715.8	1.5e-215	CL0059
Transcript_11249_Length_2978|m.21945	PF07058.7	MAP70	Family	702.8	3e-211	No_clan
Transcript_12133_Length_24649|m.24154	PF00996.14	GDI	Family	574.6	9.4e-173	CL0063
Transcript_10561_Length_14561|m.19965	PF03405.10	FA_desaturase_2	Domain	536.9	1.2e-161	CL0044
Transcript_10309_Length_75113|m.19256	PF01645.13	Glu_synthase	Domain	531.3	1.2e-159	CL0036
Transcript_1_Length_655|m.26910	PF04687.8	Microvir_H	Family	491.4	1.1e-147	No_clan
Transcript_10185_Length_3252|m.18986	PF04733.10	Coatomer_E	Family	444.8	1.2e-133	CL0020
Transcript_10717_Length_18076|m.20479	PF04873.9	EIN3	Family	431.5	7.5e-130	No_clan
Transcript_10183_Length_4301|m.18975	PF05694.7	SBP56	Family	429.2	1.7e-128	CL0186
Transcript_10767_Length_14891|m.20626	PF05602.8	CLPTM1	Family	428.8	2.3e-128	No_clan
Transcript_1_Length_1259|m.31805	PF08767.7	CRM1_C	Domain	423.3	5.1e-127	CL0020
Transcript_10781_Length_15225|m.20680	PF00182.15	Glyco_hydro_19	Domain	405.8	5.7e-122	CL0037
Transcript_1_Length_859|m.27174	PF01268.15	FTHFS	Family	396.2	1.6e-118	CL0023
Transcript_12169_Length_3997|m.24321	PF01406.15	tRNA-synt_1e	Family	388.7	1.6e-116	CL0039
Transcript_1_Length_851|m.33036	PF00920.17	ILVD_EDD	Family	384.3	7.5e-115	No_clan
Transcript_1_Length_1560|m.36533	PF00202.17	Aminotran_3	Domain	381.9	2.6e-114	CL0061
Transcript_10102_Length_1008|m.18749	PF05817.10	Ribophorin_II	Family	382.9	2.8e-114	No_clan
Transcript_10309_Length_75113|m.19260	PF00762.15	Ferrochelatase	Domain	380.5	4.9e-114	CL0043
Transcript_10383_Length_5105|m.19540	PF02347.12	GDC-P	Family	373.9	8.7e-112	CL0061
Transcript_11058_Length_9555|m.21432	PF02514.12	CobN-Mg_chel	Family	365.9	4.1e-109	No_clan
Transcript_7462_Length_9627|m.12437	PF03332.9	PMM	Family	361.9	1.1e-108	CL0137
Transcript_10056_Length_9121|m.18609	PF10255.5	Paf67	Family	361.9	3.7e-108	CL0020
Transcript_10122_Length_10411|m.18776	PF04551.10	GcpE	Family	358.5	3.3e-107	No_clan
Transcript_10309_Length_75113|m.19256	PF04898.10	Glu_syn_central	Domain	353.7	6.8e-106	CL0036
Transcript_10309_Length_75113|m.19271	PF14870.2	PSII_BNR	Domain	353.7	7.2e-106	CL0434
Transcript_11679_Length_17435|m.23084	PF01717.14	Meth_synt_2	Domain	347.3	7.8e-104	CL0160
Transcript_11250_Length_21414|m.21957	PF05695.8	DUF825	Family	346.6	2.1e-103	No_clan
Transcript_10719_Length_5058|m.20504	PF03219.10	TLC	Family	335.4	5.1e-100	CL0015
Transcript_11071_Length_1399|m.21465	PF00393.15	6PGD	Domain	333.6	8.6e-100	CL0106
Transcript_11088_Length_5291|m.21495	PF06405.7	RCC_reductase	Family	332.6	1.1e-99	No_clan
Transcript_10165_Length_1885|m.18917	PF05470.8	eIF-3c_N	Family	327.1	1.6e-97	No_clan
Transcript_1_Length_826|m.34239	PF00591.17	Glycos_transf_3	Family	325.5	2.2e-97	No_clan
Transcript_10091_Length_7008|m.18723	PF00195.15	Chal_sti_synt_N	Domain	324.5	2.6e-97	CL0046
Transcript_1_Length_1279|m.27031	PF00079.16	Serpin	Domain	321.5	7.8e-96	No_clan
Transcript_11928_Length_2670|m.23675	PF00827.13	Ribosomal_L15e	Family	311.4	1.8e-93	No_clan
Transcript_1_Length_662|m.27184	PF06732.7	Pescadillo_N	Family	311.9	3.8e-93	No_clan
Transcript_1_Length_794|m.27915	PF01028.16	Topoisom_I	Domain	310.2	5.9e-93	CL0382
Transcript_10113_Length_2990|m.18763	PF11940.4	DUF3458	Family	311.6	6.4e-93	CL0020
Transcript_1_Length_1279|m.32667	PF01212.17	Beta_elim_lyase	Family	309.1	2.5e-92	CL0061
Transcript_1_Length_737|m.28266	PF13266.2	DUF4057	Family	305.3	5.4e-91	No_clan
Transcript_2_Length_1081|m.27767	PF07851.9	TMPIT	Family	304.9	6e-91	No_clan
Transcript_12073_Length_5983|m.24025	PF03381.11	CDC50	Family	304.2	7.3e-91	No_clan
Transcript_12360_Length_2732|m.24949	PF14290.2	DUF4370	Family	302.8	1.8e-90	No_clan
Transcript_1_Length_768|m.32324	PF01968.14	Hydantoinase_A	Family	300.9	7.6e-90	CL0108
Transcript_10043_Length_17762|m.18538	PF00120.20	Gln-synt_C	Domain	301.2	7.7e-90	CL0286
Transcript_10151_Length_8185|m.18877	PF00282.15	Pyridoxal_deC	Family	296.9	1.5e-88	CL0061
Transcript_2_Length_576|m.28255	PF11886.4	TOC159_MAD	Family	293.3	1.1e-87	No_clan
Transcript_1144_Length_2045|m.1286	PF01680.13	SOR_SNZ	Domain	292.9	1.2e-87	CL0036
Transcript_1028_Length_2486|m.1138	PF04674.8	Phi_1	Family	293.3	1.4e-87	No_clan
Transcript_1_Length_914|m.37203	PF01167.14	Tub	Domain	291.8	2.8e-87	CL0395
Transcript_1_Length_853|m.36369	PF01031.16	Dynamin_M	Family	291.3	6.3e-87	No_clan
Transcript_10072_Length_5194|m.18656	PF03225.10	Viral_Hsp90	Family	291.7	8.4e-87	No_clan
Transcript_10887_Length_5639|m.20973	PF01218.14	Coprogen_oxidas	Family	289.1	2.2e-86	No_clan
Transcript_12164_Length_27975|m.24287	PF05562.7	WCOR413	Family	287.3	4.5e-86	No_clan
Transcript_1_Length_838|m.30195	PF01019.17	G_glu_transpept	Family	285.4	8.2e-85	CL0052
Transcript_1_Length_959|m.31911	PF06427.7	UDP-g_GGTase	Family	284.1	2.6e-84	No_clan
Transcript_1_Length_1197|m.26886	PF02265.12	S1-P1_nuclease	Domain	278.5	5.5e-83	CL0368
Transcript_10310_Length_6260|m.19364	PF00670.17	AdoHcyase_NAD	Domain	276.7	5.8e-83	CL0063
Transcript_10562_Length_3843|m.19976	PF10585.5	UBA_e1_thiolCys	Domain	277.5	1.1e-82	No_clan
Transcript_2583_Length_1749|m.3327	PF02507.11	PSI_PsaF	Family	272.3	1.4e-81	No_clan
Transcript_1_Length_632|m.28245	PF04724.9	Glyco_transf_17	Family	273.4	2.4e-81	No_clan
Transcript_1_Length_502|m.27876	PF00012.16	HSP70	Family	272.4	5.4e-81	CL0108
Transcript_10469_Length_3253|m.19746	PF01214.14	CK_II_beta	Domain	270.5	6e-81	No_clan
Transcript_1_Length_705|m.27118	PF00113.18	Enolase_C	Domain	271.2	9.3e-81	CL0256
Transcript_10930_Length_4870|m.21087	PF00883.17	Peptidase_M17	Domain	270.4	1.6e-80	CL0035
Transcript_1_Length_850|m.28727	PF05183.8	RdRP	Family	270.5	2.8e-80	No_clan
Transcript_2698_Length_2017|m.3498	PF01912.14	eIF-6	Family	267.9	3.4e-80	No_clan
Transcript_1_Length_923|m.32981	PF02799.11	NMT_C	Domain	266	1.7e-79	No_clan
Transcript_1_Length_1076|m.27540	PF01619.14	Pro_dh	Family	266	4e-79	CL0086
Transcript_1_Length_591|m.36559	PF00888.18	Cullin	Family	266.4	5.2e-79	No_clan
Transcript_1_Length_1093|m.33593	PF00750.15	tRNA-synt_1d	Family	265.6	5.2e-79	CL0039
Transcript_1_Length_1143|m.34653	PF00450.18	Peptidase_S10	Domain	265.6	9.3e-79	CL0028
Transcript_10320_Length_10752|m.19389	PF01964.14	ThiC_Rad_SAM	Domain	264.5	1.3e-78	CL0036
Transcript_7372_Length_2013|m.12250	PF06351.7	Allene_ox_cyc	Family	261.2	3.1e-78	No_clan
Transcript_3299_Length_2550|m.4382	PF07063.9	DUF1338	Domain	258.9	5.5e-77	No_clan
Transcript_1_Length_1204|m.37798	PF01761.16	DHQ_synthase	Domain	258.3	5.7e-77	CL0224
Transcript_10239_Length_6548|m.19107	PF02401.14	LYTB	Family	253.6	1.6e-75	No_clan
Transcript_5645_Length_985|m.8550	PF02731.11	SKIP_SNW	Family	251.9	1.8e-75	No_clan
Transcript_1_Length_433|m.37424	PF05911.7	FPP	Family	253.9	3.1e-75	No_clan
Transcript_10021_Length_9195|m.18483	PF03531.10	SSrecog	Domain	251.2	6e-75	CL0266
Transcript_1_Length_1137|m.28596	PF10597.5	U5_2-snRNA_bdg	Domain	247.3	3.1e-74	No_clan
Transcript_11105_Length_9005|m.21547	PF02738.14	Ald_Xan_dh_C2	Domain	250.1	3.4e-74	No_clan
Transcript_12905_Length_5205|m.26270	PF04833.11	COBRA	Family	248	3.7e-74	No_clan
Transcript_1_Length_648|m.37477	PF01294.14	Ribosomal_L13e	Family	247.5	6.2e-74	No_clan
Transcript_10601_Length_25504|m.20159	PF01946.13	Thi4	Family	247.6	8.5e-74	CL0063
Transcript_1_Length_554|m.27918	PF06068.9	TIP49	Family	247.7	1.8e-73	CL0023
Transcript_1_Length_697|m.30204	PF03639.9	Glyco_hydro_81	Family	245.9	8.8e-73	No_clan
Transcript_1_Length_544|m.30237	PF07065.10	D123	Family	244.8	9.9e-73	No_clan
Transcript_1856_Length_663|m.2263	PF05042.9	Caleosin	Family	243	1.4e-72	CL0220
Transcript_10406_Length_6332|m.19627	PF00231.15	ATP-synt	Domain	244.1	1.9e-72	No_clan
Transcript_10183_Length_4301|m.18976	PF13869.2	NUDIX_2	Domain	241.6	3.9e-72	CL0261
Transcript_10533_Length_16950|m.19878	PF04641.8	Rtf2	Family	242.3	4.9e-72	CL0229
Transcript_1_Length_660|m.28568	PF03283.9	PAE	Family	242.4	6.9e-72	No_clan
Transcript_5296_Length_782|m.7924	PF04054.11	Not1	Family	240.5	2.3e-71	No_clan
Transcript_1_Length_493|m.30498	PF00310.17	GATase_2	Domain	240.1	3.2e-71	CL0052
Transcript_8141_Length_3315|m.13917	PF01222.13	ERG4_ERG24	Family	240	3.7e-71	CL0115
Transcript_10103_Length_2919|m.18750	PF01676.14	Metalloenzyme	Family	238.6	5.6e-71	CL0088
Transcript_4821_Length_8027|m.7021	PF07774.9	DUF1620	Family	236.9	1.6e-70	No_clan
Transcript_12155_Length_4645|m.24224	PF13236.2	CLU	Domain	236.5	2.7e-70	No_clan
Transcript_10571_Length_30984|m.20011	PF03181.11	BURP	Family	233.9	1.3e-69	No_clan
Transcript_10572_Length_8179|m.20046	PF03244.10	PSI_PsaH	Family	228.4	1.6e-68	No_clan
Transcript_10229_Length_2208|m.19087	PF01433.16	Peptidase_M1	Family	231.5	1.8e-68	CL0126
Transcript_1_Length_397|m.35444	PF06418.10	CTP_synth_N	Domain	230.4	2.1e-68	CL0023
Transcript_2_Length_510|m.30673	PF06454.7	DUF1084	Family	229.8	3.5e-68	No_clan
Transcript_1_Length_565|m.34288	PF08694.7	UFC1	Domain	227.7	4.2e-68	CL0208
Transcript_10895_Length_1364|m.20992	PF01280.16	Ribosomal_L19e	Family	226.9	7.4e-68	No_clan
Transcript_1_Length_744|m.38790	PF00709.17	Adenylsucc_synt	Domain	228.2	1.6e-67	CL0023
Transcript_1_Length_1558|m.32828	PF16491.1	Peptidase_M48_N	Domain	226.2	2.3e-67	No_clan
Transcript_12695_Length_80826|m.25737	PF02966.12	DIM1	Domain	224.5	2.6e-67	CL0172
Transcript_10650_Length_628|m.20333	PF04690.9	YABBY	Family	225.1	5.9e-67	CL0114
Transcript_10582_Length_2319|m.20069	PF01015.14	Ribosomal_S3Ae	Family	219.4	3.4e-65	No_clan
Transcript_1_Length_398|m.35467	PF05291.7	Bystin	Family	220	3.7e-65	No_clan
Transcript_11252_Length_10083|m.21976	PF16940.1	Tic110	Family	220.1	4.5e-65	No_clan
Transcript_13098_Length_4217|m.26777	PF04481.8	DUF561	Family	218.9	5.1e-65	CL0036
Transcript_1_Length_501|m.38104	PF08506.6	Cse1	Domain	218	1.5e-64	CL0020
Transcript_10804_Length_8705|m.20742	PF07712.8	SURNod19	Domain	217.9	1.7e-64	No_clan
Transcript_10174_Length_5095|m.18938	PF01379.16	Porphobil_deam	Domain	217	1.8e-64	No_clan
Transcript_1_Length_614|m.27308	PF03637.13	Mob1_phocein	Family	216.2	2.4e-64	No_clan
Transcript_10360_Length_2444|m.19501	PF01625.17	PMSR	Family	213.9	1e-63	No_clan
Transcript_1_Length_357|m.38108	PF03214.9	RGP	Family	215.1	1.4e-63	No_clan
Transcript_1_Length_749|m.37144	PF06485.7	DUF1092	Family	213.9	2.5e-63	No_clan
Transcript_1_Length_568|m.27862	PF00940.15	RNA_pol	Family	212.9	5.9e-63	No_clan
Transcript_11423_Length_9163|m.22368	PF00108.19	Thiolase_N	Domain	212.5	6.1e-63	CL0046
Transcript_1_Length_869|m.37275	PF14700.2	RPOL_N	Domain	212.8	7.3e-63	No_clan
Transcript_2304_Length_698|m.2940	PF02167.11	Cytochrom_C1	Family	211.6	1e-62	CL0318
Transcript_12158_Length_4288|m.24244	PF00925.16	GTP_cyclohydro2	Family	209.5	2.2e-62	No_clan
Transcript_10776_Length_16654|m.20664	PF00162.15	PGK	Domain	210.5	3.3e-62	No_clan
Transcript_1_Length_1101|m.26872	PF02304.11	Phage_B	Family	207.2	5.4e-62	No_clan
Transcript_1_Length_493|m.28173	PF03949.11	Malic_M	Domain	208.6	8.2e-62	CL0063
Transcript_1_Length_675|m.28619	PF04997.8	RNA_pol_Rpb1_1	Domain	209.1	8.7e-62	No_clan
Transcript_10049_Length_6845|m.18580	PF00902.14	TatC	Family	208.2	1.1e-61	No_clan
Transcript_1_Length_962|m.28108	PF02747.11	PCNA_C	Domain	206.1	1.4e-61	CL0060
Transcript_1_Length_1373|m.27326	PF06870.8	RNA_pol_I_A49	Family	207.7	2.2e-61	No_clan
Transcript_1_Length_459|m.38488	PF00574.19	CLP_protease	Domain	205.9	4.1e-61	CL0127
Transcript_1_Length_396|m.29257	PF00274.15	Glycolytic	Domain	206.5	4.5e-61	No_clan
Transcript_10019_Length_1270|m.18477	PF03079.10	ARD	Domain	205	6.2e-61	CL0029
Transcript_11068_Length_5699|m.21461	PF00199.15	Catalase	Domain	205.3	1.4e-60	No_clan
Transcript_1_Length_396|m.30611	PF05153.11	MIOX	Family	204.8	1.4e-60	CL0237
Transcript_11524_Length_13099|m.22565	PF03080.11	DUF239	Family	204.2	1.5e-60	No_clan
Transcript_1_Length_946|m.26986	PF16114.1	Citrate_bind	Domain	203.5	1.6e-60	No_clan
Transcript_1_Length_518|m.29909	PF08536.7	Whirly	Domain	201.2	4.7e-60	No_clan
Transcript_11003_Length_18035|m.21280	PF01156.15	IU_nuc_hydro	Domain	202.6	9e-60	No_clan
Transcript_1_Length_446|m.34356	PF02364.11	Glucan_synthase	Family	202	1.4e-59	CL0111
Transcript_5289_Length_3662|m.7904	PF02542.12	YgbB	Family	200.6	1.5e-59	No_clan
Transcript_1_Length_611|m.28517	PF04137.11	ERO1	Family	201.2	2.4e-59	No_clan
Transcript_11183_Length_1743|m.21797	PF02792.10	Mago_nashi	Family	199.3	2.4e-59	No_clan
Transcript_10444_Length_25535|m.19689	PF00804.21	Syntaxin	Domain	200	2.8e-59	CL0445
Transcript_12871_Length_1539|m.26204	PF12436.4	USP7_ICP0_bdg	Family	200.3	2.8e-59	No_clan
Transcript_10740_Length_6359|m.20556	PF00833.14	Ribosomal_S17e	Family	198.1	3.2e-59	No_clan
Transcript_10130_Length_7852|m.18805	PF11264.4	ThylakoidFormat	Family	199.3	5.5e-59	No_clan
