# Supplementary material for: De novo transcriptome sequencing in Monsonia burkeana revealed putative genes for key metabolic pathways involved in tea quality and medicinal value
Source: 3 Biotech. 2016 Nov 19;6(2):250. doi: 10.1007/s13205-016-0563-y (PMC5116299; doi:10.1007/s13205-016-0563-y)
Supplement: Supplementary file 5 — Table S4. Description of the KEGG pathways and functional categories identified for M. burkeana leaf tissue (XLSX 20 kb) [file 13205_2016_563_MOESM5_ESM.xlsx]

## Sheet: The KEGG pathways description
Table S4. The KEGG pathways description and functional categories identified for Monsonia burkeana leaf tissue
Pathways	Functional category	KO Pathway	Assigned sequence frequency	Enzyme involved	Enzyme number	Enzyme function
Alanine, aspartate and glutamate metabolism	Amino acid metabolism	Ko00250	5	Synthase (ammonia);decarboxylase;Dehydrogenase [NAD(P+)];dehydrogenase (NAD+);Transaminase	EC:6.3.4.16;EC:4.1.1.15;EC:1.2.1.16;EC:1.2.1.24	Forming carbon-nitrogene bonds;Carbon-carbon lyases;Acting on the aldehydes or oxo group of donors;Acting on the aldehydes or oxo group of donors;Transferring nitrogenous groups
Alphalinolenic acid metabolism	Lipid metabolism	ko00592	6	C-acyltransferase;dehydratase;Al;A2;Oxidase	EC:2.3.1.16;EC:4.2.1.92;EC:3.1.1.32;EC:3.1.1.4;EC:1.3.3.6	Acyltransferases;Carbon-oxygene lyases;Acting on ester bonds;Acting on the CH-CH group donors
Aminoacyl-tRNA biosynthesis	Genetic Information Processing; Translation	ko00970	3	Ligase	EC:6.1.1.20;EC:6.1.1.3;EC:6.1.1.6	Forming carbon-oxygene bonds;Forming carbon sulfur bonds
Aminobenzoate degradation	Xenobiotics biodegradation and metabolism	ko00627	2	Monooxygenase	EC:1.14.14.1	Acting on CH-OH group of donors
Amino sugar and Nucleotide sugar metabolism	Carbohydrate metabolism	ko00520	8	End-alpha-L-arabinofuranosiase;Adenyltransferase;4,6-dehydratase;Chitodextrinase;1,4-betaxylosidase;4-alpha-galacturonosyl transferase;5'-epimerase	EC:3.2.1.55;EC:2.7.7.27;EC:4.2.1.46;EC:4.2.1.46;EC:3.2.1.14;EC:3.2.1.37;EC:2.4.1.43;EC:5.1.3.12	Glycosylases;transferring phosphorous containing groups;Carbon-oxygene lyases;Glycosylases;Glycosyltransferases;Rasemases and epimerase
Arachidonic acid metabolism	Lipid metabolism	ko00590	2	Monooxygenase;A2	EC:1.14.14.1;EC:3.1.1.4	Acting on CH-OH group of donors;Acting on ester bonds
Arganine and proline metabolism	Amino acid metabolism	ko00330	7	Dehydrogenase (Acetylating);Dehydrogenase (NAD+);Deiminase;Aminotransferase;Transaminase	EC:1.2.1.18;EC:1.2.1.3;EC:3.5.3.12;EC:2.6.1.13;EC:2.6.1.1	Acting on the aldehydes or oxo group of donors;Acting on carbon-nitrogen bonds, other than peptide bonds;Transferring nitrogenous groups
Arganine biosynthesis	Amino acid metabolism	ko00220	2	Synthase (ammonia);Transaminase	EC:6.3.4.16;EC:2.6.1.1	Forming carbon-nitrogene bonds;Transferring nitrogenous groups
Ascorbate and aldarate metabolism	Carbohydrate metabolism	ko00053	7	Dehydrogenase (Acetylating);Dehydrogenase (NAD+);Oxidase;decarboxylase;Reductase (NADH)	EC:1.2.1.18;EC:1.10.3.3;EC:4.1.1.37;EC:1.2.1.3;EC:1.6.5.4	Acting on the aldehydes or oxo group of donors;Acting on CH-OH group of donors;Carbon-carbon lyases;Acting on NADH or NADPH
Benzoate degradation	Xenobiotics biodegradation and metabolism	ko00362	2	C-acyltransferase;Dehydrogenase	EC:2.3.1.16;EC:1.1.1.35	Acyltransferases;Acting on CH-OH group of donors
Beta-alanine metabolism	Metabolism of other amino acids	ko00410	5	Dehydrogenase (NAD+);decarboxylase;dehydrogenase (Acetylating)	EC:1.2.1.18;EC:1.2.1.3;EC:4.1.1.15	Acting on the aldehydes or oxo group of donors;Carbon-carbon lyases
Biosynthesis of ansamycins	Metabolism of terpenoids and polyketides	ko01051	2	Glycolaldehydetransferase	EC:2.2.1.1	Acting on acid anhydrides
Biosynthesis of antibiotics	Metabolism of terpenoids and polyketides	ko01130	44	14alpha-demethylase;(2-methylpropanoyl)transferase;4,6-dehydratase;Aminotransferase;C-acyltransferase;Deaminase;dehydratase;Dehydrogenase;dehydrogenase (Acetylating);Dehydrogenase (acety-transferring);Dehydrogenase (NAD+);Dehydrogenase (NADP+);Dehydrogenase (NADP+-dependent, decarboxylating);Dehydrogenase (phosphorelating);Dehydrogenase (succinyl-transferring);Glycolaldehydetransferase;Kinase;Lig…	EC:1.1.1.25;EC:1.1.1.267;EC:1.1.1.282;EC:1.1.1.34;EC:1.1.1.35;EC:1.1.1.37;EC:1.1.1.42;EC:1.1.1.44;EC:1.1.1.49;EC:1.14.13.7;EC:1.17.7.1;EC:1.2.1.12;EC:1.2.1.18;EC:1.2.1.3;EC:1.2.4.1;EC:1.2.4.2;EC:1.3.1.12;EC:1.3.1.13;EC:1.8.1.4;EC:2.2.1.1;EC:2.3.1.16;EC:2.3.1.168;EC:2.5.1.47;EC:2.5.1.54;EC:2.6.1.13;EC:2.6.1.9;EC:2.7.1.11;EC:2.7.1.40;EC:2.7.4.3;EC:3.5.4.6;EC:4.2.1.10;EC:4.2.1.46;EC:6.2.1.1	Acting on acid anhydrides;Acting on carbon-nitrogen bonds, other than peptide bonds;Acting on CH-CH group of donors;Acting on CH-OH group of donors;Acting on sulfur group donors;Acting on the aldehydes or oxo group of donors;Acting on the CH-OH group donors;Acyltransferases;Carbon-carbon lyases;Carbon-oxygene lyases;Forming carbon sulfur bonds;Transferring alkyl or aryl groups, other than methyl …
Biosynthesis of unsaturated fatty acid	Lipid metabolism	ko01040	3	C-acyltransferase;Oxidase	EC:2.3.1.16;EC:1.3.3.6	Acyltransferases;Acting on the CH-CH group donors
Biosynthesis of vancomycine group antibiotics	Metabolism of terpenoids and polyketides	ko01055	2	4,6-dehydratase	EC:4.2.1.46	Carbon-oxygene lyases
Biotin metabolism	Metabolism of cofactors and vitamins	ko00780	1	Synthase I	EC:2.3.1.41	Acyltransferases
Butnoate metabolism	Carbohydrate metabolism	ko00650	4	Dehydrogenase [NAD(P+)];decarboxylase;dehydrogenase (NAD+);Dehydrogenase	EC:4.1.1.15;EC:1.2.1.16;EC:1.2.1.24;EC:1.1.1.35	Carbon-carbon lyases;Acting on the aldehydes or oxo group of donors;Acting on CH-OH group of donors
Caffeine metabolism	Biosynthesis of other secondary metabolites	ko00232	1	Monooxygenase	EC:1.14.14.1	Acting on CH-OH group of donors
Caprolactam degradation	Xenobiotics biodegradation and metabolism	ko00930	1	Dehydrogenase	EC:1.1.1.35	Acting on CH-OH group of donors
Carbon fixation in photosysnthetic organisms	Energy metabolism	ko00710	17	Carboxylase;dehydrogenase;dehydrogenase (decarboxilating);Dehydrogenase (NADP+);Dehydrogenase (NADP+) (phosphorylating);Dehydrogenase (phosphorelating);Glycolaldehydetransferase;Phosphate dikinase;Transaminase	EC:1.1.1.37;EC:1.1.1.39;EC:1.1.1.82;EC:1.2.1.12;EC:1.2.1.13;EC:2.2.1.1;EC:2.6.1.1;EC:2.7.1.9;EC:2.7.9.1;EC:4.1.1.31	Acting on acid anhydrides;Acting on the aldehydes or oxo group of donors;Acting on the CH-OH group donors;Carbon-carbon lyases;Transferring nitrogenous groups;transferring phosphorous containing groups
Carbon fixation pathways in prokaryotes	Energy metabolism	ko00720	12	Carboxylase;Dehydrogenase;Dehydrogenase (NADP+);Ligase;Phosphate dikinase	EC:1.1.1.35;EC:1.1.1.37;EC:1.1.1.42;EC:2.7.1.9;EC:2.7.9.1;EC:4.1.1.31;EC:6.2.1.1	Acting on CH-OH group of donors;Acting on the CH-OH group donors;Carbon-carbon lyases;Forming carbon sulfur bonds;transferring phosphorous containing groups
Carotenoid biosynthesis	Metabolism of terpenoids and polyketides	ko00906	3	Desaturase	EC:1.3.5.6	Acting on CH-CH group of donors
Chloroalkane and Chloroalkene degradation	Xenobiotics biodegradation and metabolism	ko00625	5	Dehydrogenase (Acetylating);Dehydrogenase (NAD+)	EC:1.2.1.18;EC:1.2.1.3	Acting on the aldehydes or oxo group of donors
Citrate cycle (TCA cycle)	Carbohydrate metabolism	ko00020	6	Dehydrogenase (acety-transferring);dehydrogenase;Dehydrogenase (NADP+);Dehydrogenase (succinyl-transferring)	EC:1.1.1.37;EC:1.1.1.42;EC:1.2.4.1;EC:1.2.4.2;EC:1.8.1.4	Acting on CH-OH group of donors;Acting on sulfur group donors;Acting on the aldehydes or oxo group of donors;Acting on the CH-OH group donors
Cyanoamino acid metabolism	Metabolism of other amino acids	ko00460	6	Lyase;Gentiobiase;Synthase	EC:3.2.1.21;EC:4.1.2.10;EC:4.4.1.9	Carbon-carbon lyases;Glycosylases
Cystein and methionine metabolism	Amino acid metabolism	ko00270	11	1-phosphate dehydratase;dehydrogenase;S-adenosylhomocystein synthase;Synthase;Transaminase	EC:1.1.1.37;EC:2.5.1.47;EC:2.6.1.1;EC:2.6.1.5;EC:2.6.1.57;EC:3.1.3.77;EC:3.3.1.1;EC:4.2.1.109	Acting on ester bonds;Acting on ether bonds;Acting on the CH-OH group donors;Carbon-oxygene lyases;Transferring alkyl or aryl groups, other than methyl groups;Transferring nitrogenous groups
Drug metabolism-cytochrome p450	Xenobiotics biodegradation and metabolism	ko00982	1	Monooxygenase	EC:1.14.14.1	Acting on CH-OH group of donors
Drug metabolism – other enzymes	Xenobiotics biodegradation and metabolism	ko00983	1	Kinase	EC:2.7.1.48	transferring phosphorous containing groups
Ether lipid metabolism	Lipid metabolism	ko00565	1	A2	EC:3.1.1.4	Acting on ester bonds
Ethylbenzene degradation	Xenobiotics biodegradation and metabolism	ko00642	1	C-acyltransferase	EC:2.3.1.16	Acyltransferases
Fatty acid biosynthesis	Lipid metabolism	ko00061	5	Dehydrogenase (NAD+);Hydrolase;Ligase;Synthase I	EC:1.2.1.3;EC:2.3.1.41;EC:3.1.2.14;EC:6.2.1.3	Forming carbon sulfur bonds;Acyltransferases;Acting on the aldehydes or oxo group of donors;Acting on ester bonds
Fatty acid degradation	Lipid metabolism	ko00071	10	Dehydrogenase;C-acyltransferase;dehydrogenase (Acetylating);Dehydrogenase (NAD+);Ligase;Monooxygenase;Oxidase	EC:1.1.1.35;EC:1.14.14.1;EC:1.2.1.18;EC:1.2.1.3;EC:1.3.3.6;EC:2.3.1.16;EC:6.2.1.3	Acting on CH-OH group of donors;Acting on the aldehydes or oxo group of donors;Acting on the CH-CH group donors;Acyltransferases;Forming carbon sulfur bonds
Fatty acid elongation	Lipid metabolism	ko00062	3	Oxidase;C-acyltransferase;Dehydrogenase;Hydrolase	EC:1.3.3.6;EC:2.3.1.16;EC:1.1.1.35;EC:3.1.2.22	Acting on the CH-CH group donors;Acyltransferases;Acting on CH-OH group of donors;Acting on ester bonds
Flavone and Flavonol biosynthesis	Biosynthesis of other secondary metabolites	ko00944	1	3',5'-hydroxylase	EC:1.14.13.88	Acting on CH-OH group of donors
Flavonoid biosynthesis	Biosynthesis of other secondary metabolites	ko00941	2	3',5'-hydroxylase;Synthase	EC:1.14.13.88;EC:2.3.1.74	Acting on CH-OH group of donors;Predicted: Chalcones synthase I
Fructose and mannose metabolism	Carbohydrate metabolism	ko00051	2	Isomerase;Phosphohexokinase	EC:5.3.1.5;EC:2.7.1.11	Intramolecular oxidoreductasse;transferring phosphorous containing groups
Galactose metabolism	Carbohydrate metabolism	ko00052	7	Phosphohexokinase;Lactase (ambiguous);Maltase;Invertase;Melibiase	EC:2.7.1.11;EC:3.2.1.12;EC:3.2.1.20;EC:3.2.1.22;EC:3.2.1.23;EC:3.2.1.26	Glycosylases;transferring phosphorous containing groups
Geraniol degradation	Metabolism of terpenoids and polyketides	ko00281	2	C-acyltransferase;Dehydrogenase	EC:2.3.1.16;EC:1.1.1.35	Acyltransferases;Acting on CH-OH group of donors
Glutathione metabolism	Metabolism of other amino acids	ko00480	5	Dehydrogenase (NADP+);Dehydrogenase (NADP+-dependent, decarboxylating);Reductase	EC:1.1.1.42;EC:1.1.1.44;EC:1.1.1.49;EC:1.8.1.7	Acting on CH-OH group of donors;Acting on sulfur group donors
Glycerolipid metabolism	Lipid metabolism	ko00561	6	Dehydrogenase (Acetylating);Dehydrogenase (NAD+);Melibiase	EC:1.2.1.18;EC:1.2.1.3;EC:3.2.1.12;EC:3.2.1.22	Acting on the aldehydes or oxo group of donors;Glycosylases
Glycerophospholipid metabolism	Lipid metabolism	ko00564	3	Al;decarboxylase	EC:4.1.1.65;EC:3.1.1.32	Carbon-carbon lyases;Acting on ester bonds
Glycine, serine and threonine metabolism	Amino acid metabolism	ko00260	4	Dehydrogenase;Dehydrogenase (aminomethyl-transferring);S-aminomethyldihydrolipoilprotein:(6S)-tetrahydrofolate aminomethyltransferase (ammino-forming)	EC:1.8.1.4;EC:1.4.4.2;EC:2.1.2.10	Acting on sulfur group donors;Acting on CH-NH(2) group of donors;Transferring one carbon-groups
Glycolysis / Gluconeogenesis	Carbohydrate metabolism	ko00010	12	Dehydrogenase;dehydrogenase (Acetylating);Dehydrogenase (acety-transferring);Dehydrogenase (NAD+);Dehydrogenase (NADP+);Dehydrogenase (phosphorelating);Kinase;Ligase;Phosphohexokinase	EC:1.2.1.12;EC:1.2.1.18;EC:1.2.1.3;EC:1.2.1.9;EC:1.2.4.1;EC:1.8.1.4;EC:2.7.1.11;EC:2.7.1.40;EC:6.2.1.1	Acting on sulfur group donors;Acting on the aldehydes or oxo group of donors;Forming carbon sulfur bonds;transferring phosphorous containing groups
Glycosaminoglycan degradation	Glycan biosynthesis and metabolism	ko00531	2	Lactase (ambiguous)	EC:3.2.1.23	Glycosylases
Glycosphingolipid biosynthesis – Ganglio series	Glycan biosynthesis and metabolism	ko00604	4	Lactase (ambiguous);Melibiase	EC:3.2.1.23;EC:3.2.1.12;EC:3.2.1.22	Glycosylases
Glyoxylate and decarboxylate Metabolism	Carbohydrate metabolism	ko00630	3	Synthase (Ferrodoxine);dehydrogenase;dehydrogenase	EC:1.4.7.1;EC:1.1.1.37;EC:1.1.1.37	Acting on CH-NH(2) group of donors;Acting on the CH-OH group donors
Histidine metabolism	Amino acid metabolism	ko00340	7	Decarboxylase;dehydrogenase (Acetylating);Dehydrogenase (NAD+);Transaminase	EC:1.2.1.3;EC:2.6.1.9;EC:4.1.1.22	Acting on the aldehydes or oxo group of donors;Carbon-carbon lyases;Transferring nitrogenous groups
Inositol phosphate metabolism	Carbohydrate metabolism	ko00562	2	Dehydrogenase (NAD+);dehydrogenase (Acetylating)	EC:1.2.1.18;EC:1.2.1.3	Acting on the aldehydes or oxo group of donors;Acting on the aldehydes or oxo group of donors
Insect hormone biosynthesis	Metabolism of terpenoids and polyketides	ko00981	1	Reductase	EC:1.3.1.21	Acting on the CH-OH group donors
Isoquinoline alkaloid biosynthesis	Biosynthesis of other secondary metabolites	ko00950	3	Transaminas	EC:2.6.1.1;EC:2.6.1.5;EC:2.6.1.57	Transaminase	Transferring nitrogenous groups
Limonene and pinene degradation	Metabolism of terpenoids and polyketides	ko00903	5	Dehydrogenase (NAD+);dehydrogenase (Acetylating)	EC:1.2.1.18;EC:1.2.1.3	Acting on the aldehydes or oxo group of donors
Linoleic acid metabilism	Lipid metabolism	ko00591	2	Monooxygenase;A2	EC:1.14.14.1;EC:3.1.1.4	Acting on CH-OH group of donors;Acting on ester bonds
Lysin degradation	Amino acid metabolism	ko00310	6	Dehydrogenase (NAD+);dehydrogenase;dehydrogenase (Acetylating);Dehydrogenase (succinyl-transferring)	EC:1.2.1.18;EC:1.2.1.3;EC:1.2.4.2	Acting on the aldehydes or oxo group of donors;Acting on CH-OH group of donors
Lysine biosynthesis	Amino acid metabolism	ko00300	1	Transaminase	EC:2.6.1.57	Transferring nitrogenous groups
Metabolism of xenobiotics by cytochrome p450	Xenobiotics biodegradation and metabolism	ko00980	1	Monooxygenase	EC:1.14.14.1	Acting on CH-OH group of donors
Methane metabolism	Carbon metabolism	ko01200	8	Phosphohexokinase;Ligase;dehydrogenase;Carboxylase;Gentiobiase	EC:6.2.1.1;EC:1.1.1.37;EC:4.1.1.31;EC:2.7.1.11	Acting on the CH-OH group donors;Carbon-carbon lyases;Forming carbon sulfur bonds;transferring phosphorous containing groups
mTOR signaling pathway	Environmental Information Processing; Signal transduction	ko04150	1	Protein kinase	EC:2.7.11.24	Transferring phosphorous containing groups
Nitrogen metabolism	Energy metabolism	ko00910	2	Synthase (Ferrodoxine);Synthase (ammonia)	EC:6.3.4.16;EC:1.4.7.1	Acting on CH-NH(2) group of donors;Forming carbon-nitrogene bonds
Novobiocin biosynthesis	Biosynthesis of other secondary metabolites	ko00401	5	Dehydrogenase;Transaminase	EC:1.3.1.12;EC:2.6.1.1;EC:2.6.1.5;EC:2.6.1.9;EC:2.6.1.57	Transferring nitrogenous groups;Acting on CH-CH group of donors
One carbon pool by folate	Metabolism of cofactors and vitamins	ko00670	1	S-aminomethyldihydrolipoilprotein:(6S)-tetrahydrofolate aminomethyltransferase (ammino-forming)	EC:2.1.2.10	Transferring one carbon-groups
Other glycan degradation	Glycan biosynthesis and metabolism	ko00511	2	Lactase (ambiguous)	EC:3.2.1.23	Glycosylases
Oxidative phosphorylation	Energy metabolism	ko00190	7	ATPase;Diphosphatse	EC:3.6.3.6;EC:3.6.1.1	Acting on acid anhydrides
Pentose and glucuronate interconversion	Carbohydrate metabolism	ko00040	6	Dehydrogenase (NAD+);dehydrogenase (Acetylating);Isomerase	EC:1.2.1.18;EC:1.2.1.3;EC:5.3.1.5	Intramolecular oxidoreductases;Acting on the aldehydes or oxo group of donors
Pentose phosphate pathway	Carbohydrate metabolism	ko00030	7	Phosphohexokinase;Dehydrogenase (NADP+-dependent, decarboxylating);Glycolaldehydetransferase;Dehydrogenase (NADP+)	EC:2.7.1.11;EC:1.1.1.44;EC:1.2.1.9;EC:2.2.1.1;EC:1.1.1.49	Acting on CH-OH group of donors;transferring phosphorous containing groups;Acting on the aldehydes or oxo group of donors;Acting on acid anhydrides;Acting on CH-OH group of donors
Phenyalanine, tyrosine and tryptophane biosynthesis	Amino acid metabolism	ko00400	7	Dehydratase;dehydrogenase;Dehydrogenase (NADP+);Synthase;Transaminase	EC:1.1.1.25;EC:1.1.1.282;EC:1.3.1.12;EC:1.3.1.13;EC:1.3.1.78;EC:2.5.1.54;EC:2.6.1.1;EC:2.6.1.5;EC:2.6.1.57;EC:2.6.1.9;EC:4.2.1.10	Acting on CH-CH group of donors;Acting on CH-OH group of donors;Acting on the CH-OH group donors;Carbon-carbon lyases;Carbon-oxygene lyases;Transferring alkyl or aryl groups, other than methyl groups;Transferring nitrogenous groups
Phenylalanine metabolism	Amino acid metabolism	ko00360	8	Hydrolase;Reductase;Ligase;Transaminase	EC:3.5.1.32;EC:1.1.1.237;EC:6.2.1.12;EC:2.6.1.1;EC:2.6.1.5;EC:2.6.1.9;EC:2.6.1.57	Acting on carbon-nitrogen bonds, other than peptide bonds;Acting on CH-OH group of donors;Forming carbon sulfur bonds;Transferring nitrogenous groups
Phenylpropanoid biosynthesis	Biosynthesis of other secondary metabolites	ko00940	6	Gentiobiase;Ligase	EC:3.2.1.21;EC:6.2.1.12	Glycosylases;Forming carbon sulfur bonds
Polyketide sugar unit biosynthesis	Metabolism of terpenoids and polyketides	ko00523	2	4,6-dehydratase	EC:4.2.1.46	Carbon-oxygene lyases
Porphyrin and chlorophyll metabolism	Metabolism of cofactors and vitamins	ko00860	9	Chelatase;Ferro-protoporphyrin chelatase;Hydrogenobyrinic acid a,c-diamide cobaltochelatase;Reductase;Synthase	EC:1.2.1.70;EC:1.3.1.33;EC:2.5.1.61;EC:2.5.1.62;EC:4.99.1.1;EC:6.6.1.1;EC:6.6.1.2	Acting on CH-CH group of donors;Acting on CH-OH group of donors;Acting on the aldehydes or oxo group of donors;Forming Nitrogen-metal bonds;Transferring alkyl or aryl groups, other than methyl groups
Primary bile acid biosynthesis	Lipid metabolism	ko00120	1	Dehydrogenase	EC:1.1.1.35	Acting on CH-OH group of donors
propanoate metabolism	Carbohydrate metabolism	ko00640	5	Dehydrogenase (NAD+);Ligase;dehydrogenase;dehydrogenase (Acetylating);(2-methylpropanoyl)transferase	EC:1.2.1.18;EC:1.2.1.3;EC:1.8.1.4;EC:2.3.1.168;EC:6.2.1.1	Acting on sulfur group donors;Acting on the aldehydes or oxo group of donors;Acyltransferases;Forming carbon sulfur bonds
Purine metabolism	Nucleotide metabolism	ko00230	12	Adenylpyrophosphtase;3-diphosphatase;Deaminase;dehydratase;Diphosphokinase;Hydrolase;Kinase;Phosphoribosyltransferase;RNA polymerase	EC:1.17.1.4;EC:2.4.2.7;EC:2.7.1.40;EC:2.7.4.3;EC:2.7.6.5;EC:2.7.7.6;EC:3.1.2.6;EC:3.1.7.2;EC:3.5.4.6;EC:3.6.1.3	Acting on acid anhydrides;Acting on carbon-nitrogen bonds, other than peptide bonds;Acting on CH-OH group of donors;Acting on ester bonds;Glycosyltransferases;transferring phosphorous containing groups
Pyrimidine metabolism	Nucleotide metabolism	ko00240	4	Reductase;Synthase (ammonia);Kinase;RNA polymerase	EC:1.8.1.9;EC:6.3.4.16;EC:2.7.1.48;EC:2.7.7.6	Acting on sulfur group donors;Forming carbon-nitrogene bonds;transferring phosphorous containing groups
Pyruvate metabolism	Carbohydrate metabolism	ko00620	24	Dehydrogenase (acety-transferring);dehydrogenase (decarboxilating);Dehydrogenase (NAD+);Dehydrogenase (NADP+);Kinase;Ligase;Lyase;Phosphate dikinase;Carboxylase;dehydrogenase;dehydrogenase (Acetylating)	EC:1.1.1.37;EC:1.1.1.39;EC:1.1.1.82;EC:1.2.1.18;EC:1.2.1.3;EC:1.2.4.1;EC:1.8.1.4;EC:2.7.1.40;EC:2.7.1.9;EC:2.7.9.1;EC:4.1.1.31;EC:4.4.1.5;EC:6.2.1.1	Acting on sulfur group donors;Acting on the aldehydes or oxo group of donors;Acting on the CH-OH group donors;Carbon-carbon lyases;Carbon-sulfur lyases;Forming carbon sulfur bonds;transferring phosphorous containing groups
Retinol metabolism	Metabolism of cofactors and vitamins	ko00830	2	Monooxygenase;Dehydrogenase	EC:1.14.14.1;EC:1.2.1.36	Acting on CH-OH group of donors;Acting on the aldehydes or oxo group of donors
Selenocompound metabolism	Metabolism of other amino acids	ko00450	1	Reductase	EC:1.8.1.9	Acting on sulfur group donors
Sphingolipid metabolism	Lipid metabolism	ko00600	4	Melibiase;Lactase (ambiguous)	EC:3.2.1.22;EC:3.2.1.12;EC:3.2.1.23;Glycosylases
Starch and sucrose Metabolism	Carbohydrate metabolism	ko00500	16	Adenyltransferase;End-alpha-L-arabinofuranosiase;4-alpha-galacturonosyl transferase;Endo-1,3-beta-D-glucosidase;Endo-1,4-beta-D-glucanase;Endo-1,4-Bta-D-glucanase;Gentiobiase;Invertase;Maltase;Synthase;Synthase (UDP-forming)	EC:1.4.1.13;EC:2.4.1.11;EC:2.4.1.12;EC:2.4.1.43;EC:2.7.7.27;EC:3.2.1.14;EC:3.2.1.20;EC:3.2.1.21;EC:3.2.1.26;EC:3.2.1.39;EC:3.2.1.4;EC:3.2.1.55	Glycosylases;Glycosyltransferases;transferring phosphorous containing groups
Steroid biosynthesis	Lipid metabolism	ko00100	3	Reductase;14alpha-demethylase	EC:1.3.1.21;EC:1.14.13.7;EC:1.3.1.72;Acting on CH-CH group of donors
Steroid hormone biosynthesis	Lipid metabolism	ko00140	1	Monooxygenase	EC:1.14.14.1	Acting on CH-OH group of donors
Streptomycine biosynthesis	Biosynthesis of other secondary metabolites	ko00521	2	4,6-dehydratase	EC:4.2.1.46	Carbon-oxygene lyases
Styrene degradation	Xenobiotics biodegradation and metabolism	ko00643	3	Beta-diketonase;1,2-dioxygenase	EC:3.7.1.2;EC:1.13.11.5;EC:1.13.11.5	Acting on carbon-carbon bonds;Acting on CH-OH group of donors
Sulfur metabolism	Energy metabolism	ko00920	1	Synthase	EC:2.5.1.47	Transferring alkyl or aryl groups, other than methyl groups
Taurine and hypotaurine metabolism	Metabolism of other amino acids	ko00430	1	decarboxylase	EC:4.1.1.15	Carbon-carbon lyases
T cell receptor signalling pathway	Organismal Systems; Immune system	ko04660	1	Phosphatase	EC:3.1.3.16	Acting on ester bonds
Terpenoid backbone biosysnthesis	Metabolism of terpenoids and polyketides	ko00900	3	Reductoisomerase;Reductase (NADPH);synthase (Ferrodoxine)	EC:1.1.1.267;EC:1.1.1.3;EC:1.17.7.1	Acting on the aldehydes or oxo group of donors;Acting on CH-OH group of donors
Tropane, piperidine and pyridine alkaloid biosynthesis	Biosynthesis of other secondary metabolites	ko00960	5	Transaminase;Reductase	EC:2.6.1.1;EC:2.6.1.5;EC:2.6.1.9;EC:2.6.1.57;EC:1.1.1.237	Acting on CH-OH group of donors;Transferring nitrogenous groups
Tryptophane metabolism	Amino acid metabolism	ko00380	8	Dehydrogenase (NAD+);Dehydrogenase (succinyl-transferring);Monooxygenase;dehydrogenase (Acetylating);Dehydrogenase	EC:1.1.1.35;EC:1.14.14.1;EC:1.2.1.18;EC:1.2.1.3;EC:1.2.4.2	Acting on CH-OH group of donors;Acting on the aldehydes or oxo group of donors
Tuluene degradation	Xenobiotics biodegradation and metabolism	ko00623	1	Dehydrogenase	EC:1.1.1.35	Acting on CH-OH group of donors
Tyrosin metabolism	Amino acid metabolism	ko00350	9	Reductase;Dehydrogenase [NAD(P+)];Transaminase;Beta-diketonase;1,2-dioxygenase	EC:1.13.11.5;EC:1.1.1.237;EC:1.2.1.16;EC:2.6.1.1;EC:2.6.1.5;EC:2.6.1.9;EC:2.6.1.57;EC:3.7.1.2	Acting on carbon-carbon bonds;Acting on CH-OH group of donors;Acting on CH-OH group of donors;Acting on the aldehydes or oxo group of donors;Transferring nitrogenous groups
Ubiquinone and other terpenoid-ubiquinone biosynthesis	Metabolism of cofactors and vitamins	ko00130	3	Transaminase;Ligase;Reductase	EC:2.6.1.57;EC:6.2.1.12;EC:1.1.1.237	Acting on CH-OH group of donors;Forming carbon sulfur bonds;Transferring nitrogenous groups
Valine, leucine and isoleucine biosysnthesis	Amino acid metabolism	ko00290	1	Dehydratase	EC:4.2.1.33	Carbon-oxygene lyases
Valine, leucine and isoleucine degradation	Amino acid metabolism	ko00280	9	Dehydrogenase (NAD+);dehydrogenase (NAD+);(2-methylpropanoyl)transferase;C-acyltransferase;dehydrogenase;dehydrogenase (Acetylating)	EC:1.1.1.35;EC:1.2.1.18;EC:1.2.1.3;EC:1.8.1.4;EC:2.3.1.16;EC:2.3.1.168	Acting on CH-OH group of donors;Acting on sulfur group donors;Acting on the aldehydes or oxo group of donors;Acyltransferases
